# Supplementary material for: (3S,4R)-4-(4-Fluoro­phen­yl)-3-(hydroxy­meth­yl)piperidinium chloride
Source: Acta Crystallogr Sect E Struct Rep Online. 2008 Apr 4;64(Pt 5):o800. doi: 10.1107/S1600536808008593 (PMC2961281; doi:10.1107/S1600536808008593)
Supplement: Supplementary file 1 [file e-64-0o800-sup1.cif]

##############################################################################
###                                                                        ###
###        Electronic paper (Acta Crystallographica Section E)             ###
###                                                                        ###
##############################################################################
#                                                                            #
# This CIF contains the data in a paper accepted for publication in Acta     #
# Crystallographica Section E. It conforms to the requirements of Notes      #
# for Authors for Section E, and has been peer reviewed under the auspices   #
# of the IUCr Commission on Journals.                                        #
#                                                                            #
# Full details of the Crystallographic Information File format               #
# are given in the paper "The Crystallographic Information File (CIF):       #
# a New Standard Archive File for Crystallography" by S. R. Hall, F. H.      #
# Allen and I. D. Brown [Acta Cryst. (1991), A47, 655-685].                  #
#                                                                            #
# The current version of the core CIF dictionary is obtainable from          #
# ftp://ftp.iucr.org/pub/cif_core.dic. The current version number is 2.4.    #
#                                                                            #
# Software is freely available for graphical display of the structure(s) in  #
# this CIF.  For information consult the CIF home page http://www.iucr.org/  #
# cif/home.html                                                              #
#                                                                            #
# This file may be used for bona fide research purposes within the           #
# scientific community so long as proper attribution is given to the journal # 
# article from which it was obtained.                                        #
#                                                                            #
##############################################################################
                                             
data_global
_audit_creation_method     'by CrystalStructure 3.8.1'
_journal_date_recd_electronic     2008-03-26
_journal_date_accepted     2008-03-31
_journal_name_full     'Acta Crystallographica, Section E'
_journal_year     2008
_journal_volume     64
_journal_issue      5
_journal_page_first     o800
_journal_page_last     o800
_journal_paper_category     QO
_journal_coeditor_code     TK2259
_publ_contact_author_name     'Dr. Peddy Vishweshwar'
_publ_contact_author_address
;
  Department of Analytical chemistry
  Discovery Research
  Dr Reddys Laboratories Ltd
  Miyapur
  Hyderabad 500049
  INDIA
;
_publ_contact_author_email     vishweshwarp@drreddys.com
_publ_contact_author_fax     '91-040-23045440'
_publ_contact_author_phone     '91-040-23045439'
_publ_section_title
;
(3<i>S</i>,4<i>R</i>)-4-(4-Fluorophenyl)-3-(hydroxymethyl)piperidinium chloride
;
_publ_section_title_footnote
;
 DRL publication number: 693.
;
loop_
    _publ_author_name
    _publ_author_address
    'Nirmala, M'
;
  Department of Analytical Research
  Discovery Research
  Dr Reddy's Laboratories Ltd
  Miyapur
  Hyderabad 500 049
  India
;
    'Sreekanth, B. R.'
;
  Department of Analytical Research
  Discovery Research
  Dr Reddy's Laboratories Ltd
  Miyapur
  Hyderabad 500 049
  India
;
    'Vishweshwar, Peddy'
;
  Department of Analytical Research
  Discovery Research
  Dr Reddy's Laboratories Ltd
  Miyapur
  Hyderabad 500 049
  India
;
    'Moses Babu, J.'
;
  Department of Analytical Research
  Discovery Research
  Dr Reddy's Laboratories Ltd
  Miyapur
  Hyderabad 500 049
  India
;
    'Anjaneyulu, Y'
;
  Centre for Atmospheric Science
  Jawaharlal Nehru Technological University
  Hyderabad 500 072
  India
;
data_I
_chemical_name_systematic
;
(3<i>S</i>,4<i>R</i>)-4-(4-Fluorophenyl)-3-(hydroxymethyl)piperidinium chloride
;
_chemical_formula_moiety     'C12 H17 F N O +, Cl -'
_chemical_formula_sum     'C12 H17 Cl F N O '
_chemical_formula_iupac     'C12 H17 F N O +, Cl -'
_chemical_formula_weight     245.72
_chemical_melting_point     ?
_symmetry_cell_setting     monoclinic
_symmetry_space_group_name_H-M     'P 21'
_symmetry_space_group_name_Hall     'P 2yb'
loop_
    _symmetry_equiv_pos_site_id
    _symmetry_equiv_pos_as_xyz
    1 '+X,+Y,+Z'
    2 '-X,1/2+Y,-Z'
_cell_length_a     7.697(4)
_cell_length_b     5.958(3)
_cell_length_c     13.393(8)
_cell_angle_alpha     90
_cell_angle_beta     95.505(5)
_cell_angle_gamma     90
_cell_volume     611.4(6)
_cell_formula_units_Z     2
_cell_measurement_reflns_used     3399
_cell_measurement_theta_min     1.5
_cell_measurement_theta_max     27.4
_cell_measurement_temperature     298
_exptl_crystal_description     'block'
_exptl_crystal_colour     'colorless'
_exptl_crystal_size_max     0.50
_exptl_crystal_size_mid     0.40
_exptl_crystal_size_min     0.20
_exptl_crystal_density_diffrn     1.335
_exptl_crystal_density_meas     ?
_exptl_crystal_density_method     'not measured'
_exptl_crystal_F_000     260.00
_exptl_absorpt_coefficient_mu     0.304
_exptl_absorpt_correction_type     multi-scan
_exptl_absorpt_process_details     '(Jacobson, 1998)'
_exptl_absorpt_correction_T_min     0.863
_exptl_absorpt_correction_T_max     0.939
_diffrn_radiation_type     'Mo K\a'
_diffrn_radiation_wavelength     0.71070
_diffrn_measurement_device_type     'Rigaku Mercury'
_diffrn_measurement_method     \w
_diffrn_detector_area_resol_mean     7.31
_diffrn_reflns_number     6813
_diffrn_reflns_av_R_equivalents     0.036
_diffrn_reflns_theta_max     27.4
_diffrn_reflns_theta_full     27.4
_diffrn_measured_fraction_theta_max     0.971
_diffrn_measured_fraction_theta_full     0.971
_diffrn_reflns_limit_h_min     -9
_diffrn_reflns_limit_h_max     9
_diffrn_reflns_limit_k_min     -5
_diffrn_reflns_limit_k_max     7
_diffrn_reflns_limit_l_min     -17
_diffrn_reflns_limit_l_max     17
_refine_special_details
;
Refinement was performed using all reflections. The weighted <i>R</i>-factor
(<i>wR</i>) and goodness of fit (<i>S</i>) are based on <i>F</i>^2^.
<i>R</i>-factor (gt) are based on <i>F</i>. The threshold expression of
<i>F</i>^2^ > 2.0 \s(<i>F</i>^2^) is used only for calculating <i>R</i>-factor
(gt).
;
_reflns_number_total     2421
_reflns_number_gt     2163
_reflns_threshold_expression     F^2^>2\s(F^2^)
_refine_ls_structure_factor_coef     Fsqd
_refine_ls_R_factor_gt     0.065
_refine_ls_wR_factor_ref     0.203
_refine_ls_goodness_of_fit_ref     1.133
_refine_ls_number_reflns     2421
_refine_ls_number_parameters     158
_refine_ls_number_restraints     0
_refine_ls_hydrogen_treatment     mixed
_refine_ls_weighting_scheme     calc
_refine_ls_weighting_details
            'w = 1/[\s^2^(Fo^2^)+(0.1198P)^2^+0.1259P] where P=(Fo^2^+2Fc^2^)/3'
_refine_ls_shift/su_max     0.006
_refine_diff_density_max     0.54
_refine_diff_density_min     -0.37
_refine_ls_extinction_method     none
_refine_ls_extinction_coef     ?
_refine_ls_abs_structure_details     'Flack (1983), 938 Friedel Pairs'
_refine_ls_abs_structure_Flack     -0.11(13)
loop_
    _atom_type_symbol
    _atom_type_description
    _atom_type_scat_dispersion_real
    _atom_type_scat_dispersion_imag
    _atom_type_scat_source
    'C' 'C' 0.003 0.002
;
International Tables for Crystallography
(1992, Vol. C, Tables 4.2.6.8 and 6.1.1.4)
;
    'H' 'H' 0.000 0.000
;
International Tables for Crystallography
(1992, Vol. C, Table 6.1.1.4)
;
    'Cl' 'Cl' 0.148 0.159
;
International Tables for Crystallography
(1992, Vol. C, Tables 4.2.6.8 and 6.1.1.4)
;
    'F' 'F' 0.017 0.010
;
International Tables for Crystallography
(1992, Vol. C, Tables 4.2.6.8 and 6.1.1.4)
;
    'N' 'N' 0.006 0.003
;
International Tables for Crystallography
(1992, Vol. C, Tables 4.2.6.8 and 6.1.1.4)
;
    'O' 'O' 0.011 0.006
;
International Tables for Crystallography
(1992, Vol. C, Tables 4.2.6.8 and 6.1.1.4)
;
_computing_data_collection     'CrystalClear (Pflugrath, 1999)'
_computing_cell_refinement     'CrystalClear (Pflugrath, 1999)'
_computing_data_reduction     'CrystalStructure (Rigaku/MSC, 2006)'
_computing_structure_solution     'SHELXS97 (Sheldrick, 2008)'
_computing_structure_refinement     'SHELXL97 (Sheldrick, 2008)'
_computing_molecular_graphics     'X-SEED (Barbour, 2001)'
_computing_publication_material     'CrystalStructure (Rigaku/MSC, 2006)'
loop_
    _atom_site_type_symbol
    _atom_site_label
    _atom_site_fract_x
    _atom_site_fract_y
    _atom_site_fract_z
    _atom_site_U_iso_or_equiv
    _atom_site_thermal_displace_type
    _atom_site_calc_flag
    _atom_site_refinement_flags
    _atom_site_occupancy
    F F1 -0.4169(4) 1.0551(8) 0.5003(3) 0.1111(13) Uani . . 1.000
    O O1 -0.1239(4) 0.4486(7) 0.1385(3) 0.0778(11) Uani . . 1.000
    N N1 0.3679(4) 0.7472(8) 0.1251(2) 0.0576(10) Uani . . 1.000
    C C1 -0.2900(5) 0.9849(10) 0.4441(4) 0.0738(16) Uani . . 1.000
    C C2 -0.2390(6) 1.1230(9) 0.3728(4) 0.0764(14) Uani . . 1.000
    C C3 -0.1118(5) 1.0490(8) 0.3135(3) 0.0651(12) Uani . . 1.000
    C C4 -0.0374(4) 0.8397(6) 0.3271(2) 0.0505(10) Uani . . 1.000
    C C5 -0.0914(5) 0.7080(9) 0.4028(2) 0.0584(11) Uani . . 1.000
    C C6 -0.2175(5) 0.7774(10) 0.4632(3) 0.0715(16) Uani . . 1.000
    C C7 0.0988(3) 0.7497(7) 0.2628(2) 0.0460(9) Uani . . 1.000
    C C8 0.0506(4) 0.7783(6) 0.1502(2) 0.0504(10) Uani . . 1.000
    C C9 0.1889(4) 0.6685(7) 0.0934(2) 0.0545(11) Uani . . 1.000
    C C10 0.4156(4) 0.7361(10) 0.2348(2) 0.0583(10) Uani . . 1.000
    C C11 0.2796(4) 0.8529(7) 0.2909(2) 0.0545(10) Uani . . 1.000
    C C12 -0.1260(5) 0.6790(8) 0.1137(3) 0.0607(14) Uani . . 1.000
    Cl Cl1 0.50505(12) 0.23916(19) 0.10014(7) 0.0599(3) Uani . . 1.000
    H H1 -0.216(9) 0.388(14) 0.144(5) 0.11(2) Uiso d . 1.000
    H H2 -0.28790 1.26510 0.36350 0.0910 Uiso calc R 1.000
    H H3 -0.07640 1.14260 0.26370 0.0780 Uiso calc R 1.000
    H H5 -0.04120 0.56700 0.41370 0.0700 Uiso calc R 1.000
    H H6 -0.25160 0.68700 0.51450 0.0860 Uiso calc R 1.000
    H H7 0.10910 0.58820 0.27590 0.0550 Uiso calc R 1.000
    H H8 0.04830 0.93910 0.13470 0.0600 Uiso calc R 1.000
    H H11 0.432(6) 0.658(9) 0.099(3) 0.062(14) Uiso d . 1.000
    H H12 0.378(10) 0.869(7) 0.095(5) 0.12(2) Uiso d . 1.000
    H H91 0.18390 0.50730 0.10290 0.0650 Uiso calc R 1.000
    H H92 0.16270 0.69860 0.02230 0.0650 Uiso calc R 1.000
    H H101 0.52820 0.80710 0.25100 0.0700 Uiso calc R 1.000
    H H102 0.42530 0.58030 0.25570 0.0700 Uiso calc R 1.000
    H H111 0.27690 1.01140 0.27430 0.0650 Uiso calc R 1.000
    H H112 0.31030 0.83830 0.36250 0.0650 Uiso calc R 1.000
    H H121 -0.21760 0.75500 0.14550 0.0730 Uiso calc R 1.000
    H H122 -0.14830 0.69780 0.04160 0.0730 Uiso calc R 1.000
loop_
    _atom_site_aniso_label
    _atom_site_aniso_U_11
    _atom_site_aniso_U_22
    _atom_site_aniso_U_33
    _atom_site_aniso_U_12
    _atom_site_aniso_U_13
    _atom_site_aniso_U_23
    F1 0.0734(18) 0.145(3) 0.120(2) 0.001(2) 0.0353(17) -0.061(2)
    O1 0.0611(19) 0.076(2) 0.094(2) -0.0245(16) -0.0043(17) 0.0047(18)
    N1 0.0510(15) 0.0604(19) 0.0638(17) -0.0101(18) 0.0179(13) -0.010(2)
    C1 0.050(2) 0.095(4) 0.078(2) -0.005(2) 0.0143(19) -0.031(2)
    C2 0.065(2) 0.066(2) 0.097(3) 0.009(2) 0.002(2) -0.026(2)
    C3 0.064(2) 0.057(2) 0.074(2) 0.0021(19) 0.0046(19) -0.002(2)
    C4 0.0491(17) 0.0488(19) 0.0537(17) -0.0014(15) 0.0063(14) -0.0020(15)
    C5 0.0510(17) 0.069(2) 0.0563(18) -0.0044(18) 0.0103(14) 0.0036(19)
    C6 0.058(2) 0.097(4) 0.062(2) -0.010(2) 0.0187(16) -0.010(2)
    C7 0.0420(14) 0.0472(16) 0.0491(15) -0.0047(16) 0.0056(11) -0.0011(16)
    C8 0.0494(16) 0.052(2) 0.0494(16) -0.0049(14) 0.0024(12) 0.0050(14)
    C9 0.055(2) 0.060(2) 0.0492(17) -0.0112(15) 0.0088(14) -0.0045(15)
    C10 0.0421(15) 0.070(2) 0.0624(19) -0.004(2) 0.0035(13) -0.011(2)
    C11 0.0438(17) 0.067(2) 0.0523(17) -0.0049(16) 0.0025(13) -0.0104(18)
    C12 0.052(2) 0.072(3) 0.057(2) -0.0043(17) -0.0006(15) 0.0019(18)
    Cl1 0.0573(4) 0.0551(5) 0.0682(5) -0.0063(4) 0.0106(3) -0.0025(4)
_geom_special_details
;
Bond distances, angles <i>etc</i>. have been calculated using the rounded
fractional coordinates. All su's are estimated from the variances of the
(full) variance-covariance matrix. The cell e.s.d.'s are taken into account in
the estimation of distances, angles and torsion angles
;
loop_
    _geom_bond_atom_site_label_1
    _geom_bond_atom_site_label_2
    _geom_bond_site_symmetry_1
    _geom_bond_site_symmetry_2
    _geom_bond_distance
    _geom_bond_publ_flag
    F1 C1 . . 1.355(6) no
    O1 C12 . . 1.412(6) no
    O1 H1 . . 0.81(7) no
    N1 C10 . . 1.481(4) no
    N1 C9 . . 1.479(5) no
    N1 H12 . . 0.84(5) no
    N1 H11 . . 0.83(5) no
    C1 C6 . . 1.370(8) no
    C1 C2 . . 1.347(8) no
    C2 C3 . . 1.390(6) no
    C3 C4 . . 1.377(6) no
    C4 C5 . . 1.377(5) no
    C4 C7 . . 1.517(4) no
    C5 C6 . . 1.385(6) no
    C7 C11 . . 1.535(4) no
    C7 C8 . . 1.528(4) no
    C8 C9 . . 1.515(5) no
    C8 C12 . . 1.520(5) no
    C10 C11 . . 1.515(5) no
    C2 H2 . . 0.9300 no
    C3 H3 . . 0.9300 no
    C5 H5 . . 0.9300 no
    C6 H6 . . 0.9300 no
    C7 H7 . . 0.9800 no
    C8 H8 . . 0.9800 no
    C9 H91 . . 0.9700 no
    C9 H92 . . 0.9700 no
    C10 H101 . . 0.9700 no
    C10 H102 . . 0.9700 no
    C11 H111 . . 0.9700 no
    C11 H112 . . 0.9700 no
    C12 H121 . . 0.9700 no
    C12 H122 . . 0.9700 no
loop_
    _geom_angle_atom_site_label_1
    _geom_angle_atom_site_label_2
    _geom_angle_atom_site_label_3
    _geom_angle_site_symmetry_1
    _geom_angle_site_symmetry_2
    _geom_angle_site_symmetry_3
    _geom_angle
    _geom_angle_publ_flag
    C12 O1 H1 . . . 118(6) no
    C9 N1 C10 . . . 114.0(3) no
    C9 N1 H12 . . . 105(5) no
    C10 N1 H11 . . . 107(3) no
    H11 N1 H12 . . . 106(6) no
    C10 N1 H12 . . . 119(5) no
    C9 N1 H11 . . . 105(3) no
    F1 C1 C2 . . . 118.7(5) no
    F1 C1 C6 . . . 118.5(5) no
    C2 C1 C6 . . . 122.8(4) no
    C1 C2 C3 . . . 118.7(5) no
    C2 C3 C4 . . . 121.2(4) no
    C3 C4 C7 . . . 123.1(3) no
    C5 C4 C7 . . . 119.4(3) no
    C3 C4 C5 . . . 117.5(3) no
    C4 C5 C6 . . . 122.5(5) no
    C1 C6 C5 . . . 117.1(4) no
    C8 C7 C11 . . . 109.0(2) no
    C4 C7 C11 . . . 112.3(3) no
    C4 C7 C8 . . . 113.9(2) no
    C9 C8 C12 . . . 108.7(3) no
    C7 C8 C9 . . . 109.4(2) no
    C7 C8 C12 . . . 113.5(3) no
    N1 C9 C8 . . . 113.5(3) no
    N1 C10 C11 . . . 110.7(3) no
    C7 C11 C10 . . . 110.4(3) no
    O1 C12 C8 . . . 108.3(3) no
    C1 C2 H2 . . . 121.00 no
    C3 C2 H2 . . . 121.00 no
    C2 C3 H3 . . . 119.00 no
    C4 C3 H3 . . . 119.00 no
    C4 C5 H5 . . . 119.00 no
    C6 C5 H5 . . . 119.00 no
    C1 C6 H6 . . . 121.00 no
    C5 C6 H6 . . . 121.00 no
    C4 C7 H7 . . . 107.00 no
    C8 C7 H7 . . . 107.00 no
    C11 C7 H7 . . . 107.00 no
    C7 C8 H8 . . . 108.00 no
    C9 C8 H8 . . . 108.00 no
    C12 C8 H8 . . . 108.00 no
    N1 C9 H91 . . . 109.00 no
    N1 C9 H92 . . . 109.00 no
    C8 C9 H91 . . . 109.00 no
    C8 C9 H92 . . . 109.00 no
    H91 C9 H92 . . . 108.00 no
    N1 C10 H101 . . . 109.00 no
    N1 C10 H102 . . . 109.00 no
    C11 C10 H101 . . . 109.00 no
    C11 C10 H102 . . . 110.00 no
    H101 C10 H102 . . . 108.00 no
    C7 C11 H111 . . . 110.00 no
    C7 C11 H112 . . . 110.00 no
    C10 C11 H111 . . . 110.00 no
    C10 C11 H112 . . . 110.00 no
    H111 C11 H112 . . . 108.00 no
    O1 C12 H121 . . . 110.00 no
    O1 C12 H122 . . . 110.00 no
    C8 C12 H121 . . . 110.00 no
    C8 C12 H122 . . . 110.00 no
    H121 C12 H122 . . . 108.00 no
loop_
    _geom_torsion_atom_site_label_1
    _geom_torsion_atom_site_label_2
    _geom_torsion_atom_site_label_3
    _geom_torsion_atom_site_label_4
    _geom_torsion_site_symmetry_1
    _geom_torsion_site_symmetry_2
    _geom_torsion_site_symmetry_3
    _geom_torsion_site_symmetry_4
    _geom_torsion
    _geom_torsion_publ_flag
    C10 N1 C9 C8 . . . . 51.5(5) no
    C9 N1 C10 C11 . . . . -52.1(6) no
    F1 C1 C2 C3 . . . . -178.5(4) no
    C6 C1 C2 C3 . . . . 2.4(8) no
    F1 C1 C6 C5 . . . . 178.4(4) no
    C2 C1 C6 C5 . . . . -2.5(7) no
    C1 C2 C3 C4 . . . . -0.5(7) no
    C2 C3 C4 C5 . . . . -1.1(6) no
    C2 C3 C4 C7 . . . . 178.6(4) no
    C3 C4 C5 C6 . . . . 1.0(5) no
    C7 C4 C5 C6 . . . . -178.8(3) no
    C3 C4 C7 C8 . . . . -48.1(5) no
    C3 C4 C7 C11 . . . . 76.5(4) no
    C5 C4 C7 C8 . . . . 131.7(3) no
    C5 C4 C7 C11 . . . . -103.8(4) no
    C4 C5 C6 C1 . . . . 0.8(6) no
    C4 C7 C8 C9 . . . . -176.0(3) no
    C4 C7 C8 C12 . . . . -54.5(4) no
    C11 C7 C8 C9 . . . . 57.7(4) no
    C11 C7 C8 C12 . . . . 179.3(3) no
    C4 C7 C11 C10 . . . . 172.4(3) no
    C8 C7 C11 C10 . . . . -60.4(4) no
    C7 C8 C9 N1 . . . . -53.7(4) no
    C12 C8 C9 N1 . . . . -178.2(3) no
    C7 C8 C12 O1 . . . . -58.0(4) no
    C9 C8 C12 O1 . . . . 64.0(4) no
    N1 C10 C11 C7 . . . . 56.7(5) no
loop_
    _geom_hbond_atom_site_label_D
    _geom_hbond_atom_site_label_H
    _geom_hbond_atom_site_label_A
    _geom_hbond_site_symmetry_A
    _geom_hbond_distance_DH
    _geom_hbond_distance_HA
    _geom_hbond_distance_DA
    _geom_hbond_angle_DHA
    _geom_hbond_publ_flag
    O1 H1 Cl1 1_455 0.81(7) 2.35(7) 3.114(4) 160(6) yes
    N1 H11 Cl1 . 0.83(5) 2.56(5) 3.234(5) 140(4) yes
    N1 H12 Cl1 1_565 0.84(5) 2.41(5) 3.144(5) 147(6) yes
