# Supplementary material for: (3S,4R)-4-(4-Fluoro­phen­yl)-3-(hydroxy­meth­yl)piperidinium chloride
Source: Acta Crystallogr Sect E Struct Rep Online. 2008 Apr 4;64(Pt 5):o800. doi: 10.1107/S1600536808008593 (PMC2961281; doi:10.1107/S1600536808008593)
Supplement: Supplementary file 2 [file e-64-0o800-Isup2.hkl]

# 
data_I
loop_ 
 _refln_index_h 
 _refln_index_k 
 _refln_index_l 
 _refln_F_squared_calc 
 _refln_F_squared_meas 
 _refln_F_squared_sigma 
 _refln_observed_status 
   2  -4   0      161.38      177.53      6.39 o 
   3  -4   0      147.28      151.07      9.84 o 
   4  -4   0       10.98        8.75      0.68 o 
   5  -4   0       51.87       55.42      4.94 o 
   6  -4   0       12.85       11.05      1.53 o 
   7  -4   0       13.22       11.55      1.83 o 
   8  -4   0        6.74        5.60      0.82 o 
   1  -3   0       67.99       68.62      1.93 o 
   2  -3   0      128.19      127.02      4.54 o 
   3  -3   0       26.84       23.74      1.66 o 
   4  -3   0       84.62       93.74      5.17 o 
   5  -3   0        1.34        0.75      0.26 o 
   6  -3   0       36.37       36.36      3.46 o 
   7  -3   0       17.33       13.98      1.34 o 
   8  -3   0        1.29        0.89      0.40 o 
   9  -3   0        1.65        0.98      0.38 o 
   0  -2   0     2789.83     3970.99    183.42 o 
   1  -2   0      206.41      176.65      2.21 o 
   2  -2   0      512.87      499.97      6.65 o 
   3  -2   0      397.77      401.39     13.64 o 
   4  -2   0      140.06      129.91      5.28 o 
   5  -2   0       36.70       33.66      2.25 o 
   6  -2   0       22.44       22.56      1.37 o 
   7  -2   0      116.01      138.01      8.14 o 
   8  -2   0        7.97        7.10      1.14 o 
   9  -2   0        7.71        4.94      0.83 o 
   1  -1   0     1269.29     1129.99     16.53 o 
   2  -1   0      713.50      667.34      7.10 o 
   3  -1   0      218.46      220.47      5.38 o 
   4  -1   0       84.92       83.44      3.11 o 
   5  -1   0       55.88       56.65      1.71 o 
   6  -1   0        8.13        7.82      0.97 o 
   7  -1   0        2.23        1.84      0.51 o 
   8  -1   0        0.58        0.78      0.59 o 
   9  -1   0        1.75        2.86      0.68 o 
   1   0   0       31.50       26.91      0.53 o 
   2   0   0      348.01      311.84      4.33 o 
   3   0   0      724.75      655.30     12.53 o 
   4   0   0        0.45        0.72      0.26 o 
   5   0   0      206.02      194.30      7.76 o 
   6   0   0       19.03       18.73      2.11 o 
   7   0   0       12.94       12.07      1.12 o 
   8   0   0       25.45       27.83      1.84 o 
   9   0   0        6.15        3.64      0.73 o 
   1   1   0     1269.04     1352.78     34.25 o 
   2   1   0      713.94      678.39      7.91 o 
   3   1   0      218.84      220.14      7.74 o 
   4   1   0       84.07       86.16      4.71 o 
   5   1   0       55.21       57.63      2.69 o 
   6   1   0        8.44        8.75      1.06 o 
   7   1   0        2.12        2.88      0.69 o 
   8   1   0        0.62        0.73      0.35 o 
   9   1   0        1.83        1.64      0.90 o 
   1   2   0      200.87      185.34      1.97 o 
   2   2   0      515.27      541.23      5.93 o 
   3   2   0      385.87      416.59      9.98 o 
   4   2   0      145.93      154.35      4.99 o 
   5   2   0       39.03       39.67      2.59 o 
   6   2   0       23.47       28.01      1.57 o 
   7   2   0      115.94      141.00      8.32 o 
   8   2   0        7.83        8.58      1.05 o 
   9   2   0        8.10        8.63      1.12 o 
   1   3   0       67.84       76.15      1.27 o 
   2   3   0      128.53      150.54      3.40 o 
   3   3   0       27.14       27.44      1.22 o 
   4   3   0       83.89      105.82      3.67 o 
   5   3   0        1.28        1.95      0.33 o 
   6   3   0       36.51       39.28      2.73 o 
   7   3   0       17.27       18.42      1.43 o 
   8   3   0        1.20        0.89      0.67 o 
   9   3   0        1.59        0.98      0.47 o 
   0   4   0      416.43      496.13     13.08 o 
   1   4   0      115.58      126.13      2.68 o 
   2   4   0      164.00      202.86      4.34 o 
   3   4   0      143.37      178.25      6.05 o 
   4   4   0       12.67       12.67      0.99 o 
   5   4   0       51.43       64.50      4.08 o 
   6   4   0       12.52       13.70      1.09 o 
   7   4   0       13.43       18.34      2.78 o 
   8   4   0        6.61        7.11      1.39 o 
   1   5   0        6.22        4.78      0.48 o 
   2   5   0       15.26       23.98      2.10 o 
   3   5   0      140.54      189.60      9.55 o 
   4   5   0       11.40       12.13      1.55 o 
   5   5   0        0.69        0.60      0.27 o 
   6   5   0        0.66        0.62      0.45 o 
   0   6   0       34.33       45.24      3.86 o 
   1   6   0       34.73       45.04      2.65 o 
   2   6   0       41.93       56.89      2.32 o 
   3   6   0       14.89       17.96      1.92 o 
   4   6   0        0.66        0.21      0.13 o 
   5   6   0       12.69       11.33      1.71 o 
   6   6   0        0.14        0.22      0.11 o 
   1   7   0        1.04        0.56      0.15 o 
   2   7   0        3.68        2.40      0.44 o 
   3   7   0        2.63        0.86      0.30 o 
   4   7   0        4.23        3.75      0.78 o 
  -8  -4   1        8.84        9.01      1.03 o 
  -7  -4   1       19.77       19.29      1.37 o 
  -6  -4   1       67.05       71.14      2.40 o 
  -5  -4   1        2.87        2.28      0.73 o 
  -4  -4   1       58.66       61.24      3.17 o 
  -3  -4   1       54.35       56.31      2.59 o 
  -2  -4   1       79.20       79.37      2.95 o 
   1  -4   1      113.66      105.47      5.38 o 
   2  -4   1       95.43       96.06      3.53 o 
   3  -4   1      140.70      150.12     10.73 o 
   4  -4   1       13.55       11.83      0.82 o 
   5  -4   1       20.58       24.29      2.42 o 
   6  -4   1        2.20        1.41      0.44 o 
   7  -4   1        2.35        0.87      0.39 o 
   8  -4   1        8.03        7.46      1.65 o 
  -9  -3   1       11.85        9.45      1.66 o 
  -8  -3   1        0.46        0.20      0.19 o 
  -7  -3   1        2.37        2.31      2.34 o 
  -6  -3   1      112.62      123.98     10.65 o 
  -5  -3   1        1.24        0.71      0.25 o 
  -4  -3   1      163.83      174.34      9.19 o 
  -3  -3   1       31.03       30.04      2.50 o 
  -2  -3   1        3.68        2.33      0.28 o 
  -1  -3   1       95.20       98.35      2.75 o 
   0  -3   1      284.16      338.93     15.78 o 
   1  -3   1      645.04      631.89     20.75 o 
   2  -3   1      121.14      110.92      4.00 o 
   3  -3   1       68.72       67.94      2.69 o 
   4  -3   1      366.66      381.28     19.54 o 
   5  -3   1       28.06       25.69      2.57 o 
   6  -3   1       38.21       41.82      4.31 o 
   7  -3   1        2.19        1.14      0.75 o 
   8  -3   1        2.76        1.29      0.43 o 
   9  -3   1        6.00        2.43      0.87 o 
  -9  -2   1       25.69       31.28      2.08 o 
  -8  -2   1       12.48       12.20      2.01 o 
  -7  -2   1       30.83       30.22      2.35 o 
  -6  -2   1       95.04      103.31      5.31 o 
  -5  -2   1       65.58       62.03      3.70 o 
  -4  -2   1       79.79       79.01      3.82 o 
  -3  -2   1       40.57       42.57      1.88 o 
  -2  -2   1      398.29      378.30      8.97 o 
  -1  -2   1      264.92      239.59      3.35 o 
   0  -2   1     1123.71      912.10     23.70 o 
   2  -2   1      278.73      230.33      5.58 o 
   3  -2   1      370.69      348.42     11.94 o 
   4  -2   1       74.02       73.93      3.49 o 
   5  -2   1        9.30        6.91      0.94 o 
   6  -2   1       41.35       35.34      1.74 o 
   7  -2   1        5.75        4.91      0.74 o 
   8  -2   1        1.66        1.15      0.45 o 
   9  -2   1        5.07        4.09      0.78 o 
  -9  -1   1        1.74        0.86      0.39 o 
  -8  -1   1        5.18        5.93      1.31 o 
  -7  -1   1        6.56        5.56      1.06 o 
  -6  -1   1      212.78      234.76     12.70 o 
  -5  -1   1       38.30       32.51      1.11 o 
  -4  -1   1      378.13      388.18      8.16 o 
  -3  -1   1      124.47      117.62      2.11 o 
  -2  -1   1       75.52       75.35      1.06 o 
  -1  -1   1      735.32      733.43      7.10 o 
   2  -1   1       46.37       41.10      1.25 o 
   3  -1   1      956.11      939.99     25.41 o 
   4  -1   1      288.55      324.51     12.32 o 
   5  -1   1       78.82       81.86      3.75 o 
   6  -1   1       29.17       23.88      2.15 o 
   7  -1   1       43.47       44.44      4.22 o 
   8  -1   1       30.44       33.56      2.37 o 
   9  -1   1        0.76        0.83      0.44 o 
  -9   0   1       33.46       43.13      3.31 o 
  -8   0   1       54.18       57.34      5.50 o 
  -7   0   1       42.77       43.49      4.10 o 
  -6   0   1      436.66      521.79     25.59 o 
  -5   0   1       62.07       31.14      1.64 o 
  -4   0   1        8.02        8.31      1.23 o 
  -3   0   1      670.74      682.31     12.99 o 
  -2   0   1       43.74       29.15      0.70 o 
  -1   0   1      127.20      138.62      2.35 o 
   0   0   1       51.50       49.63      1.04 o 
   1   0   1      118.08      104.24      1.55 o 
   3   0   1      718.16      751.50     14.26 o 
   4   0   1        0.56        1.08      0.29 o 
   5   0   1       83.38       67.48      3.02 o 
   6   0   1       92.77       96.31      5.67 o 
   7   0   1       34.96       40.24      3.88 o 
   8   0   1        4.77        5.30      1.23 o 
   9   0   1        0.12        0.92      0.41 o 
  -9   1   1        1.63        1.61      0.56 o 
  -8   1   1        5.39        7.66      1.39 o 
  -7   1   1        7.03        6.76      1.24 o 
  -6   1   1      212.41      233.49     10.15 o 
  -5   1   1       36.69       34.52      1.35 o 
  -4   1   1      374.31      389.43      9.53 o 
  -3   1   1      125.25      116.23      3.41 o 
  -2   1   1       77.01       78.35      1.08 o 
  -1   1   1      719.76      723.63     12.18 o 
   2   1   1       50.13       47.27      0.98 o 
   3   1   1      969.56      952.03     31.60 o 
   4   1   1      283.48      313.01      9.74 o 
   5   1   1       78.82       86.04      3.91 o 
   6   1   1       31.26       28.18      2.45 o 
   7   1   1       42.88       43.90      4.19 o 
   8   1   1       30.22       30.99      1.97 o 
   9   1   1        0.63        1.00      0.49 o 
  -9   2   1       25.61       29.66      5.29 o 
  -8   2   1       12.59       11.05      1.79 o 
  -7   2   1       32.00       33.85      2.59 o 
  -6   2   1       91.67      104.78      5.40 o 
  -5   2   1       65.40       69.61      4.10 o 
  -4   2   1       80.93       88.74      3.46 o 
  -3   2   1       40.82       45.64      1.20 o 
  -2   2   1      403.98      423.54      8.24 o 
  -1   2   1      260.35      245.52      2.52 o 
   0   2   1     1128.57     1027.09      9.43 o 
   1   2   1     2274.10     2161.30     36.12 o 
   2   2   1      282.98      260.30     11.35 o 
   3   2   1      367.02      360.88     12.36 o 
   4   2   1       69.79       74.17      3.50 o 
   5   2   1       10.16        8.19      1.09 o 
   6   2   1       41.24       42.65      2.64 o 
   7   2   1        5.18        5.68      0.84 o 
   8   2   1        1.80        1.36      0.51 o 
   9   2   1        5.00        4.93      1.53 o 
  -9   3   1       11.61       11.33      1.97 o 
  -8   3   1        0.42        0.66      0.43 o 
  -7   3   1        2.38        3.68      0.92 o 
  -6   3   1      113.13      139.72     11.99 o 
  -5   3   1        1.03        0.97      0.21 o 
  -4   3   1      162.27      194.33      6.47 o 
  -3   3   1       33.16       34.88      1.27 o 
  -2   3   1        3.89        3.27      0.26 o 
  -1   3   1       99.03      116.54      1.76 o 
   0   3   1      279.05      331.99      5.11 o 
   1   3   1      644.91      714.98     10.19 o 
   2   3   1      119.72      124.90      3.08 o 
   3   3   1       71.13       82.64      3.29 o 
   4   3   1      364.70      428.96     20.39 o 
   5   3   1       28.87       30.55      2.06 o 
   6   3   1       37.50       47.77      3.66 o 
   7   3   1        2.10        2.11      0.73 o 
   8   3   1        2.84        3.53      0.76 o 
   9   3   1        6.10        7.43      1.52 o 
  -8   4   1        8.67       11.89      1.30 o 
  -7   4   1       20.39       28.79      1.86 o 
  -6   4   1       66.68       79.91      2.55 o 
  -5   4   1        3.34        3.40      0.51 o 
  -4   4   1       61.02       71.02      2.86 o 
  -3   4   1       50.44       61.37      2.45 o 
  -2   4   1       81.00       95.21      2.19 o 
  -1   4   1       51.07       50.08      1.47 o 
   0   4   1      244.97      286.34      5.91 o 
   1   4   1      115.73      130.28      3.15 o 
   2   4   1       95.19      112.48      2.78 o 
   3   4   1      139.49      168.07      5.43 o 
   4   4   1       13.41       13.58      1.17 o 
   5   4   1       20.83       26.30      1.85 o 
   6   4   1        2.57        2.27      0.50 o 
   7   4   1        2.38        2.79      0.95 o 
   8   4   1        7.98       10.72      1.92 o 
  -6   5   1        6.94        7.11      2.00 o 
  -5   5   1       17.35       21.02      3.79 o 
  -4   5   1       26.54       26.63      2.24 o 
  -3   5   1       22.77       29.50      2.63 o 
  -2   5   1       14.16       13.92      1.43 o 
  -1   5   1        2.53        1.31      0.26 o 
   0   5   1       21.64       23.73      1.78 o 
   1   5   1       13.85       16.36      1.45 o 
   2   5   1       15.43       14.16      1.28 o 
   3   5   1       22.98       29.55      2.24 o 
   4   5   1       22.56       25.94      2.87 o 
   5   5   1       14.39       13.66      1.40 o 
   6   5   1       18.76       23.04      5.73 o 
  -6   6   1        5.75        2.86      0.67 o 
  -5   6   1        5.77        3.62      0.88 o 
  -4   6   1       16.69       14.27      1.67 o 
  -3   6   1       22.81       24.84      2.06 o 
  -2   6   1       29.41       36.28      2.64 o 
  -1   6   1       14.03       19.27      1.68 o 
   0   6   1       17.38       22.03      1.68 o 
   1   6   1       37.51       47.30      2.75 o 
   2   6   1       15.62       20.53      1.67 o 
   3   6   1       14.52       17.65      1.44 o 
   4   6   1       13.41       11.71      1.98 o 
   5   6   1        8.10        6.80      1.28 o 
   6   6   1        1.34        0.25      0.13 o 
  -4   7   1        9.68        8.00      1.46 o 
  -3   7   1        0.37        0.35      0.10 o 
  -2   7   1        0.38        0.36      0.12 o 
  -1   7   1        3.66        2.19      0.32 o 
   0   7   1        0.32        0.24      0.10 o 
   1   7   1        1.79        0.89      0.19 o 
   2   7   1        4.87        4.39      0.59 o 
   3   7   1        4.90        3.81      0.59 o 
   4   7   1        7.66        9.37      3.64 o 
  -8  -4   2        0.86        0.37      0.21 o 
  -7  -4   2        3.70        2.21      0.80 o 
  -6  -4   2       18.88       17.19      2.69 o 
  -5  -4   2       28.12       26.38      2.53 o 
  -4  -4   2      123.58      129.11      6.11 o 
  -3  -4   2       37.08       33.83      3.25 o 
  -2  -4   2       37.27       36.70      1.45 o 
  -1  -4   2        7.61        6.29      0.61 o 
   0  -4   2       25.79       28.87      1.56 o 
   1  -4   2       84.95       80.81      4.23 o 
   2  -4   2       31.30       26.94      1.83 o 
   3  -4   2       38.02       35.91      2.71 o 
   4  -4   2        9.94        7.49      0.79 o 
   5  -4   2        5.96        4.72      0.87 o 
   6  -4   2        5.88        3.20      0.77 o 
   7  -4   2        0.39        0.38      0.24 o 
   8  -4   2        0.09        0.75      0.33 o 
  -9  -3   2        1.39        0.66      0.34 o 
  -8  -3   2        8.08        5.63      1.09 o 
  -7  -3   2        7.37        6.78      1.40 o 
  -6  -3   2        2.56        1.48      0.79 o 
  -5  -3   2      158.34      172.06      9.36 o 
  -4  -3   2      289.99      301.71     15.55 o 
  -3  -3   2      536.41      574.15     20.84 o 
  -2  -3   2      234.39      210.73      5.11 o 
  -1  -3   2      365.09      351.91     10.03 o 
   0  -3   2       50.87       43.55      1.65 o 
   1  -3   2       76.17       61.06      2.36 o 
   2  -3   2       63.23       57.41      2.22 o 
   3  -3   2       67.62       66.39      2.71 o 
   4  -3   2       97.03       99.34      4.50 o 
   5  -3   2       49.80       53.86      3.05 o 
   6  -3   2       29.57       33.43      3.25 o 
   7  -3   2       29.76       31.20      1.85 o 
   8  -3   2        4.89        3.81      1.97 o 
  -9  -2   2        9.23        6.17      0.94 o 
  -8  -2   2       11.21       11.94      1.92 o 
  -7  -2   2       33.17       34.26      4.17 o 
  -6  -2   2      207.16      217.55     10.27 o 
  -5  -2   2       22.46       21.52      2.28 o 
  -4  -2   2       47.77       44.30      2.07 o 
  -3  -2   2       19.73       16.89      0.93 o 
  -2  -2   2       43.86       45.72      1.21 o 
  -1  -2   2      416.33      410.46     17.86 o 
   0  -2   2      272.85      226.01      6.16 o 
   1  -2   2      278.57      268.69      3.34 o 
   2  -2   2       52.57       46.75      1.37 o 
   3  -2   2      495.68      541.30     15.99 o 
   4  -2   2       36.68       32.14      1.69 o 
   5  -2   2        2.77        1.69      0.40 o 
   6  -2   2        1.48        1.97      0.44 o 
   7  -2   2       30.30       28.58      2.30 o 
   8  -2   2        3.85        2.57      0.82 o 
   9  -2   2        0.18        0.70      0.35 o 
  -9  -1   2        3.17        2.60      0.70 o 
  -8  -1   2       16.57       18.68      1.52 o 
  -7  -1   2       12.05       10.46      1.74 o 
  -6  -1   2       63.39       71.92      5.43 o 
  -5  -1   2      446.65      461.79     13.89 o 
  -4  -1   2      217.94      207.63      5.31 o 
  -3  -1   2      407.36      384.60     13.12 o 
  -2  -1   2      329.48      310.95      3.96 o 
  -1  -1   2     1649.07     1575.56     39.71 o 
   1  -1   2      993.46      935.37     10.37 o 
   2  -1   2     2272.08     2105.27     30.77 o 
   3  -1   2      270.13      256.79      9.00 o 
   4  -1   2      523.27      555.85     16.64 o 
   5  -1   2      169.14      181.74      9.76 o 
   6  -1   2       16.31       16.78      2.70 o 
   7  -1   2       79.12       87.67      7.82 o 
   8  -1   2       15.27       14.31      2.57 o 
   9  -1   2       12.44       10.65      3.27 o 
  -9   0   2        4.28        4.10      0.79 o 
  -8   0   2        0.08        0.41      0.30 o 
  -7   0   2        1.52        1.80      0.50 o 
  -6   0   2      348.40      409.73     16.76 o 
  -5   0   2      195.67      234.69      9.23 o 
  -4   0   2      225.51      223.29      7.18 o 
  -3   0   2       72.09       70.05      2.08 o 
  -2   0   2      153.48      144.52      2.29 o 
  -1   0   2        0.90        0.77      0.14 o 
   0   0   2        0.06        1.32      0.44 o 
   2   0   2        7.63       14.30      0.64 o 
   3   0   2      164.63      157.14      5.74 o 
   4   0   2        0.87        0.87      0.43 o 
   5   0   2        8.15        8.33      1.23 o 
   6   0   2       64.67       76.92      4.70 o 
   7   0   2       20.39       17.16      2.66 o 
   8   0   2        0.08        0.45      0.31 o 
   9   0   2        0.82        1.29      0.55 o 
  -9   1   2        2.80        1.37      0.53 o 
  -8   1   2       16.40       17.92      1.50 o 
  -7   1   2       10.70        7.98      1.40 o 
  -6   1   2       63.89       66.67      2.67 o 
  -5   1   2      451.50      475.39     14.27 o 
  -4   1   2      219.13      214.33      5.46 o 
  -3   1   2      410.81      383.14      9.10 o 
  -2   1   2      330.45      313.98      4.54 o 
  -1   1   2     1651.60     1737.51     43.86 o 
   1   1   2      959.91      900.80     10.32 o 
   2   1   2     2242.93     2075.07     37.12 o 
   3   1   2      282.84      270.39      9.44 o 
   4   1   2      519.61      573.25     17.14 o 
   5   1   2      170.27      184.15      9.89 o 
   6   1   2       14.85       13.75      1.47 o 
   7   1   2       78.18       88.80      7.92 o 
   8   1   2       16.31       16.15      1.47 o 
   9   1   2       12.54       11.14      1.34 o 
  -9   2   2        8.85       11.31      1.68 o 
  -8   2   2       11.65       14.07      1.34 o 
  -7   2   2       32.99       37.59      2.79 o 
  -6   2   2      208.28      229.92      8.67 o 
  -5   2   2       22.87       24.76      2.59 o 
  -4   2   2       48.52       50.14      2.07 o 
  -3   2   2       18.75       18.80      0.72 o 
  -2   2   2       41.49       45.13      0.94 o 
  -1   2   2      419.25      432.39      9.36 o 
   0   2   2      268.09      251.27      3.65 o 
   1   2   2      274.36      279.68      3.02 o 
   2   2   2       53.01       51.38      1.42 o 
   3   2   2      497.14      552.19     16.32 o 
   4   2   2       35.83       34.20      1.79 o 
   5   2   2        2.82        2.78      0.54 o 
   6   2   2        1.43        1.17      0.38 o 
   7   2   2       30.31       30.92      2.51 o 
   8   2   2        3.79        4.53      1.12 o 
   9   2   2        0.19        1.18      0.53 o 
  -9   3   2        1.36        0.79      0.66 o 
  -8   3   2        8.27        9.44      1.70 o 
  -7   3   2        7.32       10.07      1.20 o 
  -6   3   2        2.35        2.61      0.64 o 
  -5   3   2      155.74      184.12      6.25 o 
  -4   3   2      293.61      350.05     10.39 o 
  -3   3   2      535.42      635.01     14.57 o 
  -2   3   2      229.31      223.12      4.05 o 
  -1   3   2      366.04      391.16      4.77 o 
   0   3   2       54.91       53.27      0.99 o 
   1   3   2       75.95       67.75      1.70 o 
   2   3   2       61.88       62.73      1.96 o 
   3   3   2       71.29       78.61      2.71 o 
   4   3   2       99.09      108.82      4.91 o 
   5   3   2       47.83       59.87      2.73 o 
   6   3   2       29.75       39.40      3.07 o 
   7   3   2       30.00       34.64      1.92 o 
   8   3   2        4.74        4.26      1.42 o 
  -8   4   2        0.90        1.12      0.47 o 
  -7   4   2        3.80        4.44      1.05 o 
  -6   4   2       18.69       22.65      1.91 o 
  -5   4   2       27.72       31.74      2.20 o 
  -4   4   2      124.89      155.92      4.47 o 
  -3   4   2       35.58       35.17      2.88 o 
  -2   4   2       38.18       42.86      1.31 o 
  -1   4   2        8.24        7.75      0.42 o 
   0   4   2       24.99       28.53      0.97 o 
   1   4   2       86.44      101.65      2.59 o 
   2   4   2       30.38       32.25      1.65 o 
   3   4   2       38.68       46.20      2.66 o 
   4   4   2        9.66       10.17      1.24 o 
   5   4   2        5.77        6.06      1.01 o 
   6   4   2        5.84        4.99      1.01 o 
   7   4   2        0.40        1.88      0.79 o 
   8   4   2        0.09        0.81      0.43 o 
  -6   5   2        6.71        7.31      1.27 o 
  -5   5   2       22.33       25.36      3.71 o 
  -4   5   2       18.07       19.68      1.65 o 
  -3   5   2      212.62      303.64     10.27 o 
  -2   5   2       16.91       15.96      1.49 o 
  -1   5   2       61.22       73.40      2.25 o 
   0   5   2       38.60       40.49      1.46 o 
   1   5   2       12.36       14.36      1.24 o 
   2   5   2       56.84       69.78      3.65 o 
   3   5   2       43.19       57.96      3.68 o 
   4   5   2       24.37       30.06      1.96 o 
   5   5   2       18.54       23.29      3.44 o 
   6   5   2       11.76       10.49      2.54 o 
  -6   6   2        1.99        0.34      0.29 o 
  -5   6   2        6.27        4.23      0.80 o 
  -4   6   2       11.42        9.78      1.51 o 
  -3   6   2        1.99        1.22      0.27 o 
  -2   6   2       10.63       13.94      1.15 o 
  -1   6   2        2.17        1.19      0.26 o 
   0   6   2        0.40        0.26      0.09 o 
   1   6   2        5.18        5.18      0.60 o 
   2   6   2        4.67        2.33      0.33 o 
   3   6   2        5.11        4.01      0.59 o 
   4   6   2        5.36        4.63      0.78 o 
   5   6   2        4.60        2.74      0.84 o 
   6   6   2        3.77        4.38      1.83 o 
  -4   7   2        5.93        5.99      1.68 o 
  -3   7   2       20.86       25.13      2.91 o 
  -2   7   2        5.21        4.92      0.54 o 
  -1   7   2        6.61        6.92      0.87 o 
   0   7   2       11.56       12.83      1.29 o 
   1   7   2        2.53        1.47      0.26 o 
   2   7   2        6.53        5.44      0.65 o 
   3   7   2        6.47        6.65      1.09 o 
  -8  -4   3        0.31        0.48      0.25 o 
  -7  -4   3        1.00        0.81      0.36 o 
  -6  -4   3        5.65        2.75      0.67 o 
  -5  -4   3       17.99       13.30      2.01 o 
  -4  -4   3        9.17        8.15      1.08 o 
  -3  -4   3       35.86       34.69      2.59 o 
  -2  -4   3       30.47       29.49      1.99 o 
  -1  -4   3       29.41       23.84      1.46 o 
   0  -4   3      208.69      238.44     15.61 o 
   1  -4   3       30.59       26.44      1.06 o 
   2  -4   3       11.02        8.31      0.90 o 
   3  -4   3       66.62       72.56      4.14 o 
   4  -4   3       35.62       34.61      3.18 o 
   5  -4   3       11.97       12.56      1.08 o 
   6  -4   3       17.31       15.99      1.24 o 
   7  -4   3        6.11        6.02      1.52 o 
   8  -4   3        5.92        3.47      1.17 o 
  -9  -3   3        7.26        4.48      0.99 o 
  -8  -3   3        9.42        9.12      1.56 o 
  -7  -3   3        7.71        5.92      1.26 o 
  -6  -3   3       24.23       23.17      3.38 o 
  -5  -3   3      100.01      107.40      6.08 o 
  -4  -3   3       28.37       27.14      2.73 o 
  -3  -3   3      111.54      103.72      4.21 o 
  -2  -3   3      379.97      373.96      7.83 o 
  -1  -3   3      283.10      304.03     21.64 o 
   0  -3   3       71.68       66.90      3.14 o 
   1  -3   3      229.06      203.73      4.34 o 
   2  -3   3      221.73      239.27      7.29 o 
   3  -3   3      101.75      109.81      4.55 o 
   4  -3   3      127.08      143.30      6.26 o 
   5  -3   3       30.35       28.41      1.50 o 
   6  -3   3       27.91       28.60      2.23 o 
   7  -3   3       10.64        9.25      1.82 o 
   8  -3   3        3.27        1.49      0.68 o 
  -9  -2   3        4.46        2.06      0.70 o 
  -8  -2   3        5.65        5.39      1.21 o 
  -7  -2   3       79.41       88.96      5.56 o 
  -6  -2   3        0.26        1.11      0.38 o 
  -5  -2   3       35.76       31.29      3.19 o 
  -4  -2   3        6.93        5.04      0.56 o 
  -3  -2   3      210.34      245.11      6.18 o 
  -2  -2   3      180.82      215.18      6.15 o 
  -1  -2   3      155.75      150.54      4.65 o 
   0  -2   3       40.97       29.57      0.96 o 
   1  -2   3       81.19       71.70      1.71 o 
   2  -2   3       60.08       63.54      2.99 o 
   3  -2   3      151.01      150.95      7.83 o 
   4  -2   3       39.16       32.29      2.06 o 
   5  -2   3       12.76        9.93      1.11 o 
   6  -2   3       25.91       22.02      2.29 o 
   7  -2   3        7.28        7.88      1.27 o 
   8  -2   3       11.32       11.02      1.88 o 
   9  -2   3        5.45        3.22      1.20 o 
  -9  -1   3       14.61       14.93      1.61 o 
  -8  -1   3        8.20       10.19      2.06 o 
  -7  -1   3       18.14       17.27      2.67 o 
  -6  -1   3        6.65        6.95      0.97 o 
  -5  -1   3      215.47      228.23     12.07 o 
  -4  -1   3      419.29      443.70     13.47 o 
  -3  -1   3     1463.55     1554.73     52.41 o 
  -2  -1   3     1825.73     1956.41     28.82 o 
  -1  -1   3     1060.05     1037.25     10.04 o 
   0  -1   3      247.33      218.45      3.64 o 
   1  -1   3     2041.12     1811.24     27.51 o 
   2  -1   3     1102.84     1079.44     34.42 o 
   3  -1   3       71.56       85.51      3.44 o 
   4  -1   3      352.39      369.05     11.43 o 
   5  -1   3       95.52       96.41      5.53 o 
   6  -1   3       50.20       58.44      3.44 o 
   7  -1   3        3.65        2.12      0.53 o 
   8  -1   3       19.57       22.08      3.60 o 
   9  -1   3        6.51        7.43      1.51 o 
  -9   0   3        4.75        2.65      1.13 o 
  -8   0   3        0.19        0.46      0.33 o 
  -7   0   3       49.77       61.45      5.60 o 
  -6   0   3      123.69      151.19      8.51 o 
  -5   0   3      186.54      220.17      8.75 o 
  -4   0   3        5.50        5.97      0.66 o 
  -3   0   3       27.00       20.89      1.19 o 
  -2   0   3      616.97      665.11      8.92 o 
  -1   0   3       41.77       38.67      1.11 o 
   0   0   3     1324.13     1023.12     13.07 o 
   2   0   3        3.22        1.79      0.28 o 
   3   0   3      207.95      197.36      7.12 o 
   4   0   3      105.52      124.91      6.68 o 
   5   0   3        9.37        9.03      0.97 o 
   6   0   3      142.17      153.31      8.65 o 
   7   0   3       16.36       18.67      1.79 o 
   8   0   3        2.18        1.04      0.54 o 
   9   0   3        0.05        0.79      0.94 o 
  -9   1   3       15.07       18.45      1.65 o 
  -8   1   3        8.94        7.86      1.43 o 
  -7   1   3       17.84       18.74      2.86 o 
  -6   1   3        6.73        6.07      0.88 o 
  -5   1   3      214.06      227.56     12.03 o 
  -4   1   3      408.87      422.68      8.80 o 
  -3   1   3     1478.56     1576.97     53.16 o 
  -2   1   3     1801.75     1906.32     34.42 o 
  -1   1   3     1049.79     1059.59     13.62 o 
   1   1   3     2026.44     1849.00     27.03 o 
   2   1   3     1129.61     1045.48     19.32 o 
   3   1   3       72.28       88.62      3.54 o 
   4   1   3      351.47      369.94     11.47 o 
   5   1   3       97.85      101.32      5.79 o 
   6   1   3       50.23       60.76      3.57 o 
   7   1   3        3.78        2.01      0.52 o 
   8   1   3       19.48       21.48      2.68 o 
   9   1   3        6.18        4.53      0.87 o 
  -9   2   3        4.42        3.87      2.03 o 
  -8   2   3        5.74        5.81      1.44 o 
  -7   2   3       79.21       90.98      5.68 o 
  -6   2   3        0.25        0.22      0.13 o 
  -5   2   3       36.40       31.27      1.93 o 
  -4   2   3        6.51        6.48      0.54 o 
  -3   2   3      212.63      256.07      4.80 o 
  -2   2   3      180.11      204.87      3.57 o 
  -1   2   3      152.44      160.71      5.22 o 
   0   2   3       40.96       33.47      0.56 o 
   1   2   3       79.45       76.40      1.64 o 
   2   2   3       57.62       66.52      2.03 o 
   3   2   3      151.27      161.39      5.36 o 
   4   2   3       39.08       34.76      1.85 o 
   5   2   3       13.19       11.71      1.26 o 
   6   2   3       25.79       24.37      2.53 o 
   7   2   3        7.78       11.90      1.91 o 
   8   2   3       11.42       14.10      2.31 o 
   9   2   3        5.20        4.06      1.02 o 
  -9   3   3        7.62        7.21      1.43 o 
  -8   3   3        8.81       10.82      1.89 o 
  -7   3   3        7.98       10.56      1.08 o 
  -6   3   3       22.94       24.91      1.85 o 
  -5   3   3      103.96      117.58      4.09 o 
  -4   3   3       26.48       27.15      1.79 o 
  -3   3   3      113.70      115.26      2.72 o 
  -2   3   3      380.28      400.64      7.64 o 
  -1   3   3      280.11      335.18      4.67 o 
   0   3   3       76.73       82.01      2.01 o 
   1   3   3      226.59      231.52      3.40 o 
   2   3   3      219.49      260.73      5.27 o 
   3   3   3      100.73      109.97      4.58 o 
   4   3   3      128.23      155.25      6.76 o 
   5   3   3       30.07       34.55      1.74 o 
   6   3   3       29.06       36.60      2.74 o 
   7   3   3        9.98       14.54      1.42 o 
   8   3   3        3.29        3.36      0.98 o 
  -8   4   3        0.30        1.06      0.53 o 
  -7   4   3        0.98        1.06      0.50 o 
  -6   4   3        5.80        5.24      0.90 o 
  -5   4   3       17.68       15.20      1.60 o 
  -4   4   3        9.08        8.94      0.80 o 
  -3   4   3       36.52       39.80      2.83 o 
  -2   4   3       30.06       35.59      1.56 o 
  -1   4   3       30.49       30.82      1.09 o 
   0   4   3      208.15      262.85      6.13 o 
   1   4   3       31.61       34.79      1.13 o 
   2   4   3       11.45       10.56      0.84 o 
   3   4   3       65.30       85.22      3.60 o 
   4   4   3       36.68       40.13      2.66 o 
   5   4   3       11.47       15.87      1.42 o 
   6   4   3       17.01       21.04      1.51 o 
   7   4   3        6.44        9.04      1.08 o 
   8   4   3        5.81        8.53      2.60 o 
  -5   5   3       13.56       14.62      2.12 o 
  -4   5   3       23.44       29.93      2.62 o 
  -3   5   3       90.41      101.59      5.36 o 
  -2   5   3      109.65      147.49      6.35 o 
  -1   5   3       71.70       90.33      2.64 o 
   0   5   3       52.27       56.36      1.93 o 
   1   5   3       12.65       12.38      0.88 o 
   2   5   3       21.06       25.82      2.58 o 
   3   5   3       53.98       72.11      3.38 o 
   4   5   3        4.40        2.92      0.62 o 
   5   5   3       13.73       13.99      1.90 o 
   6   5   3        1.94        0.69      0.52 o 
   7   5   3        6.26        4.10      1.31 o 
  -6   6   3        0.27        0.35      0.26 o 
  -5   6   3        3.99        2.37      0.46 o 
  -4   6   3        1.31        0.39      0.15 o 
  -3   6   3        5.18        2.09      0.34 o 
  -2   6   3       14.26       14.37      1.00 o 
  -1   6   3       11.40       12.26      1.21 o 
   0   6   3       19.80       21.81      1.63 o 
   1   6   3       13.07       14.69      1.27 o 
   2   6   3        0.64        0.40      0.12 o 
   3   6   3        3.84        2.66      0.48 o 
   4   6   3        8.45        9.76      1.82 o 
   5   6   3        0.57        0.29      0.21 o 
  -3   7   3       12.98       11.98      1.66 o 
  -2   7   3        9.25       11.94      0.94 o 
  -1   7   3        4.48        4.07      0.53 o 
   0   7   3       21.14       30.55      1.94 o 
   1   7   3        4.47        5.40      0.66 o 
   2   7   3        1.81        1.30      0.28 o 
   3   7   3        7.46        8.83      1.06 o 
  -8  -4   4        7.40        6.45      1.29 o 
  -7  -4   4        8.16        6.60      1.18 o 
  -6  -4   4       31.74       31.55      2.42 o 
  -5  -4   4       21.75       23.52      2.06 o 
  -4  -4   4       29.28       29.04      2.67 o 
  -3  -4   4      119.30      127.09      6.85 o 
  -2  -4   4       39.67       34.95      2.71 o 
  -1  -4   4       72.66       60.68      3.74 o 
   0  -4   4      116.64      124.93      8.34 o 
   1  -4   4       55.00       49.94      1.85 o 
   2  -4   4      134.29      127.26      6.80 o 
   3  -4   4       16.88       15.81      0.93 o 
   4  -4   4       24.94       25.17      2.80 o 
   5  -4   4       30.06       30.35      2.80 o 
   6  -4   4       28.72       31.08      2.31 o 
   7  -4   4        3.98        2.35      1.84 o 
  -9  -3   4       12.22       10.63      1.84 o 
  -8  -3   4        0.98        0.83      0.36 o 
  -7  -3   4       44.97       49.08      2.25 o 
  -6  -3   4        6.68        3.64      1.11 o 
  -5  -3   4       36.89       32.72      1.52 o 
  -4  -3   4      174.46      180.30      7.62 o 
  -3  -3   4      126.56      129.00      5.16 o 
  -2  -3   4      377.66      386.71     16.62 o 
  -1  -3   4       80.35       58.20      3.52 o 
   0  -3   4      166.59      135.05      7.91 o 
   1  -3   4      100.64       86.84      3.68 o 
   2  -3   4       19.12       19.27      1.09 o 
   3  -3   4       42.29       37.75      2.39 o 
   4  -3   4       26.85       23.69      2.04 o 
   5  -3   4        4.53        3.15      0.53 o 
   6  -3   4       24.47       24.81      2.05 o 
   7  -3   4        4.07        1.66      0.55 o 
   8  -3   4        1.65        0.79      0.77 o 
  -9  -2   4        5.33        3.75      0.75 o 
  -8  -2   4       28.08       28.75      1.89 o 
  -7  -2   4       28.52       31.87      2.51 o 
  -6  -2   4       45.48       47.58      2.42 o 
  -5  -2   4       19.34       17.42      1.94 o 
  -4  -2   4      150.41      156.18      6.31 o 
  -3  -2   4      113.74      125.03      6.55 o 
  -2  -2   4      242.89      269.68      9.37 o 
  -1  -2   4      491.04      449.03     10.64 o 
   0  -2   4      462.78      376.51      8.00 o 
   1  -2   4      309.77      252.80     10.65 o 
   2  -2   4      470.35      484.19     11.70 o 
   3  -2   4        6.26        5.34      1.86 o 
   4  -2   4       43.07       38.62      2.52 o 
   5  -2   4       38.83       37.78      3.08 o 
   6  -2   4       64.01       74.55      6.68 o 
   7  -2   4       53.94       66.15      2.79 o 
   8  -2   4        1.90        1.79      0.74 o 
   9  -2   4       13.62       14.43      2.40 o 
  -9  -1   4       12.56       12.58      1.38 o 
  -8  -1   4       23.40       24.28      3.95 o 
  -7  -1   4      115.98      146.87     12.71 o 
  -6  -1   4       48.28       63.96     14.67 o 
  -5  -1   4       41.26       47.68      3.04 o 
  -4  -1   4      130.05      138.44      7.33 o 
  -3  -1   4      378.96      425.97     13.19 o 
  -2  -1   4      577.72      565.70      9.37 o 
  -1  -1   4      615.71      565.17      6.14 o 
   0  -1   4      149.08      142.57      2.52 o 
   1  -1   4       47.19       39.69      0.87 o 
   2  -1   4       46.83       40.55      1.86 o 
   3  -1   4      735.24      751.97     17.94 o 
   4  -1   4       16.94       13.11      1.06 o 
   5  -1   4       14.77       16.85      2.38 o 
   6  -1   4       51.84       47.73      4.45 o 
   7  -1   4        3.52        4.77      1.29 o 
   8  -1   4        0.97        1.01      0.45 o 
   9  -1   4        3.01        1.18      0.73 o 
  -9   0   4        0.05        1.04      0.45 o 
  -8   0   4       47.29       60.56      2.83 o 
  -7   0   4       62.37       78.03      7.07 o 
  -6   0   4      250.47      312.77     16.75 o 
  -5   0   4      127.57      142.51      7.83 o 
  -4   0   4       54.51       73.14      4.15 o 
  -3   0   4       15.02       21.26      1.62 o 
  -2   0   4      150.52      163.99      3.87 o 
  -1   0   4       79.66       67.78      1.35 o 
   0   0   4     1542.98     1268.06     16.30 o 
   1   0   4     1100.68      909.99     17.61 o 
   2   0   4       86.16       95.99      2.64 o 
   3   0   4      848.77      854.13     28.60 o 
   4   0   4       13.91       10.80      1.06 o 
   5   0   4      128.96      141.87      6.42 o 
   6   0   4       44.25       44.11      2.13 o 
   7   0   4       73.80       91.93      5.86 o 
   8   0   4       18.26       22.00      2.18 o 
   9   0   4       14.10       15.10      1.56 o 
  -9   1   4       12.60       14.15      1.46 o 
  -8   1   4       22.91       25.43      1.81 o 
  -7   1   4      115.64      151.32     13.06 o 
  -6   1   4       50.00       49.86      2.70 o 
  -5   1   4       39.48       46.13      3.02 o 
  -4   1   4      133.53      138.13      4.99 o 
  -3   1   4      390.57      449.21     12.41 o 
  -2   1   4      572.19      574.52     11.14 o 
  -1   1   4      625.82      592.22      7.96 o 
   0   1   4      144.68        0.36      0.13 o 
   1   1   4       48.03       43.27      0.82 o 
   2   1   4       44.73       41.82      1.93 o 
   3   1   4      728.95      739.78     21.76 o 
   4   1   4       17.71       14.60      1.12 o 
   5   1   4       14.87       16.00      1.87 o 
   6   1   4       51.54       51.02      7.01 o 
   7   1   4        3.78        4.14      0.75 o 
   8   1   4        0.88        1.05      0.47 o 
   9   1   4        3.05        2.15      1.70 o 
  -9   2   4        5.35        7.21      1.49 o 
  -8   2   4       27.99       29.06      1.91 o 
  -7   2   4       27.39       31.70      2.50 o 
  -6   2   4       47.11       55.01      3.26 o 
  -5   2   4       17.73       15.75      1.27 o 
  -4   2   4      147.57      159.26      4.41 o 
  -3   2   4      107.51      120.77      3.96 o 
  -2   2   4      252.64      281.68      6.86 o 
  -1   2   4      497.07      490.10     11.59 o 
   0   2   4      462.36      427.43      9.93 o 
   1   2   4      307.85      280.35      5.13 o 
   2   2   4      477.79      513.53     10.07 o 
   3   2   4        6.23        3.88      0.65 o 
   4   2   4       41.12       39.01      2.57 o 
   5   2   4       39.15       42.15      3.40 o 
   6   2   4       62.58       83.07      7.43 o 
   7   2   4       54.85       68.12      5.96 o 
   8   2   4        1.60        1.70      0.69 o 
   9   2   4       13.67       14.52      2.46 o 
  -9   3   4       12.10       12.56      2.15 o 
  -8   3   4        1.19        1.38      0.48 o 
  -7   3   4       45.38       52.40      2.37 o 
  -6   3   4        6.57        4.24      0.88 o 
  -5   3   4       35.11       33.32      1.15 o 
  -4   3   4      171.46      194.60      4.67 o 
  -3   3   4      132.00      143.00      3.64 o 
  -2   3   4      377.63      405.55      9.49 o 
  -1   3   4       78.10       65.81      2.36 o 
   0   3   4      166.73      153.64      4.61 o 
   1   3   4      101.77      104.98      3.09 o 
   2   3   4       19.54       23.89      1.27 o 
   3   3   4       43.47       44.72      2.42 o 
   4   3   4       26.45       27.49      2.33 o 
   5   3   4        4.15        4.36      0.97 o 
   6   3   4       24.43       30.91      2.45 o 
   7   3   4        4.27        3.91      1.59 o 
   8   3   4        1.61        1.47      0.63 o 
  -8   4   4        7.33        7.36      1.42 o 
  -7   4   4        8.09        7.06      1.92 o 
  -6   4   4       32.19       41.08      2.36 o 
  -5   4   4       21.48       23.30      1.45 o 
  -4   4   4       31.28       35.90      2.26 o 
  -3   4   4      114.97      135.59      5.30 o 
  -2   4   4       42.14       45.07      2.06 o 
  -1   4   4       72.57       76.80      2.06 o 
   0   4   4      112.68      144.92      3.64 o 
   1   4   4       56.69       61.63      1.65 o 
   2   4   4      132.77      160.95      4.83 o 
   3   4   4       16.36       18.53      1.33 o 
   4   4   4       25.78       30.40      2.27 o 
   5   4   4       29.86       36.54      2.79 o 
   6   4   4       28.89       38.56      2.07 o 
   7   4   4        4.15        6.37      1.21 o 
  -5   5   4        1.20        0.34      0.14 o 
  -4   5   4        2.09        0.98      0.58 o 
  -3   5   4        7.44        7.10      0.80 o 
  -2   5   4       31.83       34.78      2.40 o 
  -1   5   4        5.44        5.62      0.58 o 
   0   5   4       94.48      119.26      5.69 o 
   1   5   4       13.79       12.18      1.29 o 
   2   5   4       12.37       12.80      1.40 o 
   3   5   4        2.75        2.04      0.34 o 
   4   5   4       29.75       39.68      3.31 o 
   5   5   4        7.35        6.38      1.47 o 
   6   5   4        0.46        0.23      0.15 o 
  -5   6   4        8.10        7.01      0.93 o 
  -4   6   4        5.59        5.26      0.77 o 
  -3   6   4        3.84        1.91      0.43 o 
  -2   6   4        5.83        4.22      0.59 o 
  -1   6   4       14.03       17.22      1.16 o 
   0   6   4        2.60        2.22      0.33 o 
   1   6   4       31.42       38.71      3.06 o 
   2   6   4       13.42       14.28      1.48 o 
   3   6   4        2.88        2.29      0.70 o 
   4   6   4       11.31       10.17      1.58 o 
   5   6   4        3.37        1.35      0.41 o 
  -3   7   4        1.73        1.00      0.27 o 
  -2   7   4        7.54        8.83      0.94 o 
  -1   7   4        1.95        0.79      0.20 o 
   0   7   4        3.51        2.10      0.42 o 
   1   7   4        7.03        5.40      0.71 o 
   2   7   4        0.74        0.77      0.20 o 
   3   7   4        3.36        1.83      0.38 o 
  -8  -4   5       13.58       15.74      2.47 o 
  -7  -4   5        8.23        6.96      1.63 o 
  -6  -4   5       62.68       67.47      2.41 o 
  -5  -4   5        5.22        4.83      0.59 o 
  -4  -4   5       67.12       67.19      5.79 o 
  -3  -4   5      164.22      176.94      8.13 o 
  -2  -4   5       51.04       53.81      1.44 o 
  -1  -4   5       60.94       62.48      2.82 o 
   0  -4   5       57.77       57.37      2.70 o 
   1  -4   5      130.70      147.53      7.85 o 
   2  -4   5       56.93       54.11      2.99 o 
   3  -4   5       20.34       19.09      2.17 o 
   4  -4   5        0.99        0.93      0.31 o 
   5  -4   5       28.14       29.32      1.68 o 
   6  -4   5        5.60        5.20      1.14 o 
   7  -4   5       21.41       20.72      1.60 o 
  -8  -3   5       14.55       13.00      1.27 o 
  -7  -3   5       14.63       11.41      1.78 o 
  -6  -3   5       15.52       12.03      1.05 o 
  -5  -3   5        2.58        1.43      0.81 o 
  -4  -3   5       18.69       16.73      1.51 o 
  -3  -3   5       29.10       28.53      1.86 o 
  -2  -3   5        7.49        7.40      0.85 o 
  -1  -3   5       27.79       23.27      2.58 o 
   0  -3   5       55.33       44.87      5.25 o 
   1  -3   5       33.73       29.70      1.41 o 
   2  -3   5        8.33        6.51      0.67 o 
   3  -3   5        1.46        1.38      0.35 o 
   4  -3   5        9.90        8.81      1.02 o 
   5  -3   5        3.69        1.98      0.66 o 
   6  -3   5        6.92        5.87      1.02 o 
   7  -3   5        4.06        2.89      1.39 o 
   8  -3   5        0.29        0.43      0.29 o 
  -9  -2   5        1.50        0.77      0.44 o 
  -8  -2   5        9.23        8.94      1.53 o 
  -7  -2   5       39.58       43.96      4.05 o 
  -6  -2   5      211.10      277.71     27.74 o 
  -5  -2   5       89.48       96.08      5.58 o 
  -4  -2   5      169.36      185.10      9.84 o 
  -3  -2   5       62.73       60.33      4.57 o 
  -2  -2   5      115.00      123.28      6.43 o 
  -1  -2   5      218.75      216.75      8.47 o 
   0  -2   5      221.82      178.40      5.13 o 
   1  -2   5      254.52      225.12      7.42 o 
   2  -2   5       25.29       20.45      3.96 o 
   3  -2   5      237.88      254.20      9.82 o 
   4  -2   5      179.55      194.63      8.35 o 
   5  -2   5       18.79       18.04      1.28 o 
   6  -2   5       28.89       30.14      2.39 o 
   7  -2   5       26.19       27.64      1.85 o 
   8  -2   5       12.17       12.92      1.36 o 
  -9  -1   5        3.05        2.36      0.85 o 
  -8  -1   5        5.53        4.11      0.86 o 
  -7  -1   5        3.67        3.05      0.83 o 
  -6  -1   5       42.73       39.59      1.95 o 
  -5  -1   5       49.84       52.92      2.88 o 
  -4  -1   5       17.54        9.33      3.65 o 
  -3  -1   5      250.34      284.00     10.63 o 
  -2  -1   5      222.12      233.64      6.68 o 
  -1  -1   5       65.65       65.27      1.95 o 
   0  -1   5       92.35       78.05      1.38 o 
   1  -1   5      149.05      167.75      6.03 o 
   2  -1   5      105.22      108.60      2.84 o 
   3  -1   5      323.59      325.49      9.91 o 
   4  -1   5       40.14       35.21      2.39 o 
   5  -1   5       10.31        8.36      1.04 o 
   6  -1   5       10.06        8.91      3.16 o 
   7  -1   5       10.74       10.21      1.57 o 
   8  -1   5        4.76        2.90      0.95 o 
   9  -1   5        6.23        6.33      1.31 o 
  -9   0   5        7.27        6.68      1.02 o 
  -8   0   5       21.39       25.62      4.32 o 
  -7   0   5        0.60        0.52      0.51 o 
  -6   0   5      161.67      201.72     11.15 o 
  -5   0   5       28.43       26.56      1.98 o 
  -4   0   5       69.60       59.60      4.69 o 
  -3   0   5      888.41      930.40     31.13 o 
  -2   0   5        1.25        0.48      0.24 o 
  -1   0   5      753.35      678.28     12.92 o 
   1   0   5       64.26       53.83      1.75 o 
   2   0   5      786.12      730.32     19.85 o 
   3   0   5       57.37       43.54      2.68 o 
   4   0   5        0.03        0.38      0.22 o 
   5   0   5       70.67       61.24      3.30 o 
   6   0   5        1.97        2.39      0.53 o 
   7   0   5       37.89       38.92      3.70 o 
   8   0   5       15.40       16.64      2.66 o 
   9   0   5        4.66        2.62      1.55 o 
  -9   1   5        3.11        2.85      0.90 o 
  -8   1   5        5.50        5.17      1.01 o 
  -7   1   5        3.83        3.36      0.64 o 
  -6   1   5       43.02       47.05      2.42 o 
  -5   1   5       49.13       53.21      2.88 o 
  -4   1   5       17.11       17.03      1.07 o 
  -3   1   5      248.78      298.03      9.30 o 
  -2   1   5      223.28      244.20      8.69 o 
  -1   1   5       65.49       64.22      1.94 o 
   0   1   5       92.24       79.63      2.22 o 
   1   1   5      149.52        6.83      0.58 o 
   2   1   5      104.38      109.60      3.37 o 
   3   1   5      323.34      344.90     10.72 o 
   4   1   5       39.49       38.97      2.88 o 
   5   1   5       10.62       10.36      1.21 o 
   6   1   5       10.22        9.26      1.02 o 
   7   1   5       10.51       14.00      1.72 o 
   8   1   5        4.77        1.97      1.82 o 
   9   1   5        6.23        5.36      1.22 o 
  -9   2   5        1.67        1.66      0.55 o 
  -8   2   5        9.04       10.89      1.21 o 
  -7   2   5       40.03       52.41      2.44 o 
  -6   2   5      210.99      266.20     22.10 o 
  -5   2   5       91.22       97.06      3.81 o 
  -4   2   5      172.83      195.54      8.31 o 
  -3   2   5       60.19       52.74      2.49 o 
  -2   2   5      112.16      124.60      6.52 o 
  -1   2   5      212.44      224.63      8.01 o 
   0   2   5      222.13      212.77      4.30 o 
   1   2   5      255.03      248.34      4.81 o 
   2   2   5       22.97       24.16      1.23 o 
   3   2   5      230.74      250.71      9.70 o 
   4   2   5      184.39      203.41      8.71 o 
   5   2   5       20.06       21.60      1.42 o 
   6   2   5       28.16       30.12      2.42 o 
   7   2   5       26.09       31.97      2.09 o 
   8   2   5       12.35       18.04      2.01 o 
  -8   3   5       14.55       15.52      1.42 o 
  -7   3   5       14.43       14.96      1.30 o 
  -6   3   5       15.82       12.99      1.22 o 
  -5   3   5        2.59        1.89      0.36 o 
  -4   3   5       18.63       16.83      1.16 o 
  -3   3   5       28.91       28.36      1.45 o 
  -2   3   5        7.56        6.64      0.67 o 
  -1   3   5       27.73       28.97      1.72 o 
   0   3   5       55.34       55.47      1.73 o 
   1   3   5       33.89       32.58      1.41 o 
   2   3   5        8.45        7.56      0.58 o 
   3   3   5        1.53        1.28      0.27 o 
   4   3   5        9.66       11.06      1.07 o 
   5   3   5        3.55        3.26      0.77 o 
   6   3   5        6.92        7.32      1.25 o 
   7   3   5        3.98        4.72      1.39 o 
   8   3   5        0.30        4.12      4.00 o 
  -8   4   5       13.50       17.06      2.68 o 
  -7   4   5        8.34       10.12      1.71 o 
  -6   4   5       62.23       81.61      3.95 o 
  -5   4   5        5.48        6.11      0.83 o 
  -4   4   5       66.36       75.22      4.74 o 
  -3   4   5      163.11      192.49      9.74 o 
  -2   4   5       53.88       64.25      2.92 o 
  -1   4   5       59.41       65.75      2.07 o 
   0   4   5       59.04       60.67      1.73 o 
   1   4   5      132.68      169.74      5.46 o 
   2   4   5       57.13       67.10      2.95 o 
   3   4   5       19.32       19.34      1.90 o 
   4   4   5        1.19        0.93      0.25 o 
   5   4   5       28.50       32.83      1.88 o 
   6   4   5        5.16        6.33      1.38 o 
   7   4   5       21.50       27.36      1.99 o 
  -5   5   5        7.96        6.42      1.31 o 
  -4   5   5        1.53        0.93      0.29 o 
  -3   5   5       15.09       12.44      1.77 o 
  -2   5   5       30.32       33.86      3.60 o 
  -1   5   5       19.86       18.66      2.10 o 
   0   5   5       11.71       12.35      1.09 o 
   1   5   5        3.26        2.37      0.40 o 
   2   5   5        4.17        3.55      0.60 o 
   3   5   5       39.08       50.85      2.17 o 
   4   5   5       10.64       11.47      1.58 o 
   5   5   5        2.09        0.89      0.34 o 
   6   5   5        0.46        0.38      0.35 o 
  -5   6   5       10.58        7.69      1.18 o 
  -4   6   5        2.43        0.90      0.24 o 
  -3   6   5       12.91       14.87      1.72 o 
  -2   6   5       15.55       16.07      2.28 o 
  -1   6   5       21.77       25.12      1.99 o 
   0   6   5       12.96       14.94      1.60 o 
   1   6   5       20.27       24.14      1.62 o 
   2   6   5       16.84       23.78      2.06 o 
   3   6   5        4.20        3.91      0.69 o 
   4   6   5        4.81        3.18      1.14 o 
   5   6   5        6.61        4.65      1.08 o 
  -3   7   5        0.88        0.39      0.14 o 
  -2   7   5        0.13        0.30      0.11 o 
  -1   7   5        0.45        0.46      0.16 o 
   0   7   5        0.17        0.26      0.08 o 
   1   7   5        1.84        0.92      0.20 o 
   2   7   5        0.88        0.45      0.18 o 
   1  -5   6        1.33        0.51      0.25 o 
  -8  -4   6        3.04        1.36      0.44 o 
  -7  -4   6        5.18        3.15      0.68 o 
  -6  -4   6       16.42       13.79      1.12 o 
  -5  -4   6       52.91       62.76      3.76 o 
  -4  -4   6       37.19       38.38      3.52 o 
  -3  -4   6       11.31        9.98      0.73 o 
  -2  -4   6       63.63       72.52      4.14 o 
  -1  -4   6       69.98       77.05      4.33 o 
   0  -4   6      144.92      166.34      8.86 o 
   1  -4   6       16.49       16.09      1.60 o 
   2  -4   6       61.83       60.13      5.33 o 
   3  -4   6       73.77       83.01      7.12 o 
   4  -4   6        1.77        2.18      0.46 o 
   5  -4   6        5.72        4.65      1.35 o 
   6  -4   6        5.44        5.25      1.03 o 
   7  -4   6        1.28        0.87      0.36 o 
  -8  -3   6        0.54        1.69      1.01 o 
  -7  -3   6        2.95        1.82      0.59 o 
  -6  -3   6        0.02        0.54      0.24 o 
  -5  -3   6       13.68       10.81      0.97 o 
  -4  -3   6       42.21       46.90      3.58 o 
  -3  -3   6        1.23        1.68      0.75 o 
  -2  -3   6        4.94        3.40      0.57 o 
  -1  -3   6       29.92       38.21      2.70 o 
   0  -3   6       10.73        8.40      0.89 o 
   1  -3   6      166.70      166.12      8.72 o 
   2  -3   6       44.92       46.39      2.75 o 
   3  -3   6       57.48       56.37      2.52 o 
   4  -3   6      166.88      198.20     16.53 o 
   5  -3   6        2.77        2.41      0.51 o 
   6  -3   6       12.47       12.08      1.91 o 
   7  -3   6        2.78        3.12      0.76 o 
   8  -3   6        0.82        0.72      0.49 o 
  -9  -2   6        0.53        0.71      0.58 o 
  -8  -2   6       14.56       11.28      3.02 o 
  -7  -2   6       16.26       15.56      1.33 o 
  -6  -2   6       23.27       19.12      2.89 o 
  -5  -2   6      109.00      117.73      6.70 o 
  -4  -2   6       32.27       30.25      3.07 o 
  -3  -2   6      169.22      186.18      7.36 o 
  -2  -2   6      342.40      354.99     10.84 o 
  -1  -2   6      169.53      162.35      5.59 o 
   0  -2   6      567.71      519.27     12.47 o 
   1  -2   6      334.14      303.97     16.23 o 
   2  -2   6       94.46       89.59      3.90 o 
   3  -2   6      325.90      351.03     14.74 o 
   4  -2   6       98.17      101.51      5.89 o 
   5  -2   6       14.37       12.16      1.12 o 
   6  -2   6        5.20        4.25      0.81 o 
   7  -2   6        0.48        0.55      0.67 o 
   8  -2   6        6.03        4.95      0.87 o 
  -9  -1   6        2.63        1.77      0.71 o 
  -8  -1   6        2.76        1.67      0.56 o 
  -7  -1   6        8.69        7.33      2.17 o 
  -6  -1   6       21.72       21.68      2.29 o 
  -5  -1   6       57.25       60.10      3.36 o 
  -4  -1   6       35.30       28.36      2.32 o 
  -3  -1   6      153.48      159.72      4.22 o 
  -2  -1   6      281.56      283.33      9.97 o 
  -1  -1   6       94.18       99.29      6.65 o 
   0  -1   6      106.43      114.02      2.93 o 
   1  -1   6      245.76      232.28      8.25 o 
   2  -1   6      361.00      350.88      8.68 o 
   3  -1   6      198.69      208.17      5.64 o 
   4  -1   6       75.89       77.00      5.23 o 
   5  -1   6       30.09       28.72      1.67 o 
   6  -1   6        4.41        3.93      0.90 o 
   7  -1   6        3.94        3.30      0.76 o 
   8  -1   6        0.94        0.60      0.59 o 
  -9   0   6        1.31        0.58      0.39 o 
  -8   0   6        7.22        6.10      1.11 o 
  -7   0   6       32.46       32.75      2.62 o 
  -6   0   6      124.22      157.40      7.83 o 
  -5   0   6      112.98      130.77      5.98 o 
  -4   0   6      153.46      173.53      5.53 o 
  -3   0   6      370.91      406.62     12.49 o 
  -2   0   6       21.18       23.23      2.94 o 
  -1   0   6      215.79      195.70      7.03 o 
   0   0   6      201.01      167.93      6.11 o 
   1   0   6      256.45      274.99      9.65 o 
   2   0   6      191.92      167.43      6.17 o 
   3   0   6      100.66        0.38      0.14 o 
   4   0   6        0.65        1.10      0.38 o 
   5   0   6      107.03      112.88      6.58 o 
   6   0   6        3.04        1.85      1.02 o 
   7   0   6        7.45        6.35      1.63 o 
   8   0   6        2.27        0.96      0.58 o 
  -9   1   6        2.53        1.95      1.04 o 
  -8   1   6        2.94        1.35      0.76 o 
  -7   1   6        9.07        7.55      0.96 o 
  -6   1   6       21.99       20.46      2.19 o 
  -5   1   6       55.73       52.34      2.65 o 
  -4   1   6       33.16       25.02      2.95 o 
  -3   1   6      153.07      159.54      5.65 o 
  -2   1   6      281.12      296.96     10.43 o 
  -1   1   6       93.48       95.78      3.76 o 
   0   1   6      105.53      115.01      4.38 o 
   1   1   6      244.64      236.76      8.41 o 
   2   1   6      362.70      354.07      8.75 o 
   3   1   6      204.27      211.05      8.35 o 
   4   1   6       74.17       86.19      4.22 o 
   5   1   6       29.85       29.70      1.84 o 
   6   1   6        4.40        4.31      0.94 o 
   7   1   6        3.89        4.67      1.75 o 
   8   1   6        1.10        0.78      0.43 o 
  -9   2   6        0.40        0.92      0.47 o 
  -8   2   6       15.21       17.31      2.71 o 
  -7   2   6       15.86       15.65      1.35 o 
  -6   2   6       21.32       19.15      2.89 o 
  -5   2   6      109.75      111.56      4.39 o 
  -4   2   6       32.35       27.88      2.11 o 
  -3   2   6      167.60      182.08      7.22 o 
  -2   2   6      339.92      379.65     11.56 o 
  -1   2   6      177.98      188.02      6.11 o 
   0   2   6      562.40      607.40     25.50 o 
   1   2   6      339.07      343.90      7.36 o 
   2   2   6       94.70       88.99      2.34 o 
   3   2   6      327.28      374.35     13.57 o 
   4   2   6       96.88      108.07      6.24 o 
   5   2   6       14.23       12.01      1.13 o 
   6   2   6        5.62        4.09      0.74 o 
   7   2   6        0.42        0.71      0.44 o 
   8   2   6        5.98        5.58      1.04 o 
  -8   3   6        0.61        1.31      1.05 o 
  -7   3   6        2.99        3.77      1.31 o 
  -6   3   6        0.05        0.60      0.29 o 
  -5   3   6       13.76       12.18      1.41 o 
  -4   3   6       43.31       51.84      2.02 o 
  -3   3   6        1.38        1.28      0.37 o 
  -2   3   6        4.89        4.43      0.64 o 
  -1   3   6       29.90       43.58      1.69 o 
   0   3   6        9.46        8.21      1.02 o 
   1   3   6      167.37      184.11      5.57 o 
   2   3   6       43.41       50.32      2.13 o 
   3   3   6       58.50       55.71      4.39 o 
   4   3   6      166.01      211.38     12.41 o 
   5   3   6        2.74        2.62      0.55 o 
   6   3   6       12.77       15.96      1.44 o 
   7   3   6        2.58        1.52      0.98 o 
   8   3   6        0.84        1.04      0.54 o 
  -8   4   6        3.35        2.83      0.74 o 
  -7   4   6        5.19        6.31      0.91 o 
  -6   4   6       16.11       18.38      1.37 o 
  -5   4   6       53.68       64.37      2.68 o 
  -4   4   6       38.40       43.32      2.77 o 
  -3   4   6       10.16        9.35      0.85 o 
  -2   4   6       62.58       74.73      2.87 o 
  -1   4   6       71.15       87.17      3.76 o 
   0   4   6      142.03      176.64      5.86 o 
   1   4   6       18.06       19.01      1.80 o 
   2   4   6       60.83       68.93      2.44 o 
   3   4   6       74.00       92.87      5.20 o 
   4   4   6        1.50        1.76      0.36 o 
   5   4   6        5.73        5.00      1.09 o 
   6   4   6        5.81        6.20      1.08 o 
   7   4   6        1.25        0.81      0.55 o 
  -5   5   6       10.16        7.48      1.50 o 
  -4   5   6        5.39        3.76      0.95 o 
  -3   5   6       32.82       36.21      2.67 o 
  -2   5   6        1.07        0.63      0.18 o 
  -1   5   6        7.00        6.31      0.75 o 
   0   5   6       30.27       37.62      3.68 o 
   1   5   6        1.20        0.49      0.16 o 
   2   5   6       13.93       12.15      1.43 o 
   3   5   6       11.96       12.82      1.10 o 
   4   5   6       17.79       19.28      3.40 o 
   5   5   6        6.58        7.78      2.94 o 
   6   5   6        3.24        3.47      1.45 o 
  -5   6   6        9.81        5.92      1.40 o 
  -4   6   6       12.30        9.62      1.45 o 
  -3   6   6        2.44        1.33      0.38 o 
  -2   6   6       18.57       17.81      2.03 o 
  -1   6   6        3.75        7.05      0.76 o 
   0   6   6       15.38       16.37      1.25 o 
   1   6   6        5.23        4.84      0.68 o 
   2   6   6       13.12       13.41      1.91 o 
   3   6   6        4.59        3.73      0.61 o 
   4   6   6        0.52        0.22      0.22 o 
  -2   7   6        2.79        2.53      0.57 o 
  -1   7   6        0.91        0.30      0.15 o 
   0   7   6        1.27        0.50      0.16 o 
   1   7   6        4.64        3.20      0.49 o 
   2   7   6        1.26        0.74      0.25 o 
  -7  -4   7        2.51        0.80      0.38 o 
  -6  -4   7        4.91        2.97      0.84 o 
  -5  -4   7        5.03        3.62      0.81 o 
  -4  -4   7       13.25       11.45      1.50 o 
  -3  -4   7       26.59       21.07      2.04 o 
  -2  -4   7       32.08       33.05      1.89 o 
  -1  -4   7        3.77        2.57      0.48 o 
   0  -4   7        7.04        4.59      1.31 o 
   1  -4   7       66.32       66.51      3.42 o 
   2  -4   7        9.43        8.62      2.10 o 
   3  -4   7       19.24       16.41      2.45 o 
   4  -4   7       16.28       15.87      1.21 o 
   5  -4   7        0.38        0.82      0.37 o 
   6  -4   7        1.44        0.99      0.51 o 
   7  -4   7        7.94        4.95      1.51 o 
  -8  -3   7        4.83        2.90      0.61 o 
  -7  -3   7       11.73       13.48      1.23 o 
  -6  -3   7        8.60        6.80      1.10 o 
  -5  -3   7       19.91       17.80      2.65 o 
  -4  -3   7      104.38      106.64      5.33 o 
  -3  -3   7      135.59      152.32      9.44 o 
  -2  -3   7      127.02      139.45      6.03 o 
  -1  -3   7       73.96       75.18      4.25 o 
   0  -3   7       48.92       41.50      3.14 o 
   1  -3   7      141.67      148.44      6.34 o 
   2  -3   7       16.95       17.80      1.83 o 
   3  -3   7       46.25       53.79      3.09 o 
   4  -3   7       73.96       84.22      7.45 o 
   5  -3   7       25.42       24.01      1.58 o 
   6  -3   7       48.93       58.36      2.76 o 
   7  -3   7        3.86        3.69      0.80 o 
  -9  -2   7        5.37        3.69      0.91 o 
  -8  -2   7        1.03        0.67      0.65 o 
  -7  -2   7        0.77        0.62      0.31 o 
  -6  -2   7       94.84       99.22      8.16 o 
  -5  -2   7       16.43       17.56      1.21 o 
  -4  -2   7        3.66        2.61      0.54 o 
  -3  -2   7       34.03       33.42      2.72 o 
  -2  -2   7       86.79       89.57      9.44 o 
  -1  -2   7       11.93       12.92      1.25 o 
   0  -2   7       96.06       84.79      4.36 o 
   1  -2   7       29.50       28.34      1.55 o 
   2  -2   7        9.12       11.88      1.08 o 
   3  -2   7       32.64       20.65      6.37 o 
   4  -2   7       57.88       64.92      3.67 o 
   5  -2   7        4.75        2.84      0.67 o 
   6  -2   7        3.62        2.94      0.79 o 
   7  -2   7        4.15        3.51      1.11 o 
   8  -2   7        0.20        0.72      0.38 o 
  -9  -1   7       18.25       18.34      3.05 o 
  -8  -1   7        5.26        3.31      1.32 o 
  -7  -1   7       28.92       29.22      2.74 o 
  -6  -1   7       52.22       60.43      5.47 o 
  -5  -1   7       32.48       33.80      2.82 o 
  -4  -1   7      174.86      167.53      7.03 o 
  -3  -1   7      128.96      144.43      6.21 o 
  -2  -1   7       26.49       28.30      2.04 o 
  -1  -1   7      135.64      115.24      6.98 o 
   0  -1   7      128.35      119.99      4.43 o 
   1  -1   7      295.66      291.11      9.12 o 
   2  -1   7       92.00       81.56      3.69 o 
   3  -1   7       14.54       12.01      1.80 o 
   4  -1   7      609.21      730.00     10.99 o 
   5  -1   7        8.08        6.33      0.83 o 
   6  -1   7       36.87       44.63      3.33 o 
   7  -1   7       10.34       10.22      2.27 o 
   8  -1   7        3.03        1.69      0.55 o 
  -9   0   7        2.09        1.23      0.50 o 
  -8   0   7        0.00        0.85      0.40 o 
  -7   0   7        0.18        0.53      0.29 o 
  -6   0   7       46.73       56.02      5.13 o 
  -5   0   7       79.26       90.15      7.64 o 
  -4   0   7       20.89       17.30      1.82 o 
  -3   0   7       40.95       38.18      2.71 o 
  -2   0   7        9.44        9.95      1.10 o 
  -1   0   7       98.54       83.43      3.45 o 
   0   0   7       95.89      118.35      4.58 o 
   1   0   7      815.92      847.92     25.99 o 
   2   0   7       54.70       51.68      3.12 o 
   3   0   7       46.57       41.20      1.50 o 
   4   0   7       56.60       64.59      5.82 o 
   5   0   7       52.37       56.57      3.41 o 
   6   0   7        3.42        3.36      0.66 o 
   7   0   7        2.33        1.94      0.65 o 
   8   0   7        1.99        1.32      0.55 o 
  -9   1   7       18.29       22.10      2.15 o 
  -8   1   7        4.97        4.67      1.39 o 
  -7   1   7       28.31       31.07      3.45 o 
  -6   1   7       51.96       58.31      5.30 o 
  -5   1   7       34.61       33.89      2.83 o 
  -4   1   7      175.91      190.82     10.22 o 
  -3   1   7      133.50      159.40      6.52 o 
  -2   1   7       25.49       25.85      2.28 o 
  -1   1   7      136.11      123.49      6.55 o 
   0   1   7      137.18      129.80      6.84 o 
   1   1   7      285.25      285.51      8.98 o 
   2   1   7       94.07       84.45      3.23 o 
   3   1   7       13.07        2.51      3.77 o 
   4   1   7      608.10      740.42     24.15 o 
   5   1   7        8.39        7.73      1.17 o 
   6   1   7       36.75       44.62      3.29 o 
   7   1   7       10.31       12.37      1.35 o 
   8   1   7        3.10        4.17      1.39 o 
  -9   2   7        5.19        5.26      1.19 o 
  -8   2   7        1.03        1.88      0.60 o 
  -7   2   7        0.93        0.69      0.35 o 
  -6   2   7       95.65       96.80      5.92 o 
  -5   2   7       16.30       17.29      0.87 o 
  -4   2   7        4.15        3.49      0.64 o 
  -3   2   7       34.06       33.08      2.82 o 
  -2   2   7       88.10       96.81      4.19 o 
  -1   2   7       11.20       13.13      1.23 o 
   0   2   7       94.07       94.03      3.47 o 
   1   2   7       29.58       27.82      1.55 o 
   2   2   7        9.37       10.15      1.66 o 
   3   2   7       32.52       21.86      4.73 o 
   4   2   7       57.27       64.95      3.03 o 
   5   2   7        4.85        4.81      1.21 o 
   6   2   7        3.71        2.06      1.11 o 
   7   2   7        4.21        3.27      1.15 o 
   8   2   7        0.20        0.69      0.95 o 
  -8   3   7        4.57        5.02      0.90 o 
  -7   3   7       12.01       17.11      1.42 o 
  -6   3   7        8.27        7.99      1.23 o 
  -5   3   7       19.91       21.15      2.99 o 
  -4   3   7      103.01      105.25      3.85 o 
  -3   3   7      134.79      153.43      6.84 o 
  -2   3   7      127.74      162.22      6.97 o 
  -1   3   7       74.53       85.33      3.95 o 
   0   3   7       52.98       47.77      2.59 o 
   1   3   7      137.21      138.37      8.42 o 
   2   3   7       18.22       20.21      2.43 o 
   3   3   7       47.64       46.88      3.83 o 
   4   3   7       75.12       84.07      5.19 o 
   5   3   7       24.06       25.89      2.03 o 
   6   3   7       49.00       63.36      3.62 o 
   7   3   7        3.76        4.76      1.44 o 
  -7   4   7        2.58        2.99      0.94 o 
  -6   4   7        4.68        4.00      1.41 o 
  -5   4   7        5.14        3.64      0.73 o 
  -4   4   7       13.22       12.24      1.75 o 
  -3   4   7       26.06       25.33      2.47 o 
  -2   4   7       33.13       36.25      2.89 o 
  -1   4   7        3.68        3.02      0.52 o 
   0   4   7        7.10        6.51      0.82 o 
   1   4   7       66.56       71.67      3.42 o 
   2   4   7        9.15        9.29      0.70 o 
   3   4   7       19.57       16.85      1.94 o 
   4   4   7       16.01       16.04      2.21 o 
   5   4   7        0.42        0.58      0.51 o 
   6   4   7        1.43        2.30      0.79 o 
   7   4   7        7.97       10.27      2.80 o 
  -5   5   7        0.75        0.16      0.17 o 
  -4   5   7       18.83       14.16      5.05 o 
  -3   5   7       45.85       58.69      4.62 o 
  -2   5   7       18.97       20.90      2.59 o 
  -1   5   7       65.31       85.57      3.55 o 
   0   5   7        8.35        7.32      0.95 o 
   1   5   7       24.29       25.33      1.35 o 
   2   5   7       19.52       25.21      1.38 o 
   3   5   7       15.57       18.30      1.93 o 
   4   5   7       19.88       21.54      5.11 o 
   5   5   7        6.82        7.67      1.68 o 
   6   5   7       10.12       13.41      3.16 o 
  -5   6   7        2.84        1.18      0.55 o 
  -4   6   7        2.95        1.43      0.41 o 
  -3   6   7        0.71        0.61      0.21 o 
  -2   6   7        4.05        3.46      0.75 o 
  -1   6   7        3.68        2.60      0.58 o 
   0   6   7        0.18        0.55      0.16 o 
   1   6   7       10.22        9.40      1.32 o 
   2   6   7        0.99        0.57      0.20 o 
   3   6   7        3.33        1.19      0.61 o 
   4   6   7        1.37        0.69      0.55 o 
  -1   7   7        4.27        2.20      0.53 o 
   0   7   7        1.84        1.22      0.36 o 
  -7  -4   8        0.16        0.49      0.26 o 
  -6  -4   8        4.60        3.26      0.96 o 
  -5  -4   8        9.50        7.49      1.09 o 
  -4  -4   8        5.18        5.10      1.31 o 
  -3  -4   8       11.70        9.44      1.85 o 
  -2  -4   8       55.36       68.60      6.87 o 
  -1  -4   8        4.82        5.06      0.77 o 
   0  -4   8       44.78       44.42      4.63 o 
   1  -4   8       30.23       31.96      3.60 o 
   2  -4   8       20.32       25.47      1.77 o 
   3  -4   8        0.18        0.65      0.46 o 
   4  -4   8        1.20        0.64      0.33 o 
   5  -4   8        0.95        0.45      0.29 o 
   6  -4   8        1.36        0.92      0.57 o 
  -8  -3   8       11.76        8.98      1.60 o 
  -7  -3   8       12.67       10.17      1.72 o 
  -6  -3   8        7.24        6.58      1.37 o 
  -5  -3   8       50.86       49.80      3.33 o 
  -4  -3   8        6.31        5.35      0.72 o 
  -3  -3   8       84.15       84.60      5.40 o 
  -2  -3   8      125.00      140.29      7.76 o 
  -1  -3   8       31.32       29.43      3.07 o 
   0  -3   8       93.14      105.54      7.95 o 
   1  -3   8        0.38        0.86      0.30 o 
   2  -3   8       59.94       62.90      3.45 o 
   3  -3   8        6.67        6.91      0.80 o 
   4  -3   8       16.92       16.57      1.57 o 
   5  -3   8       42.55       51.28      4.02 o 
   6  -3   8        9.51        8.67      1.53 o 
   7  -3   8       14.79       14.96      3.01 o 
  -8  -2   8        1.97        0.80      0.38 o 
  -7  -2   8        1.72        0.84      0.33 o 
  -6  -2   8       16.69       17.78      1.63 o 
  -5  -2   8        8.74        9.56      0.92 o 
  -4  -2   8        2.22        1.22      0.40 o 
  -3  -2   8       15.88       13.24      1.92 o 
  -2  -2   8       39.52       36.02      3.15 o 
  -1  -2   8       43.08       45.97      5.81 o 
   0  -2   8      164.46      172.30     11.77 o 
   1  -2   8       29.29       32.37      2.18 o 
   2  -2   8        2.11        1.32      0.35 o 
   3  -2   8        7.84        8.15      1.14 o 
   4  -2   8       29.58       28.45      2.84 o 
   5  -2   8       35.21       34.38      2.64 o 
   6  -2   8        0.78        0.40      0.35 o 
   7  -2   8        4.82        3.76      0.85 o 
  -9  -1   8        8.88        8.73      1.64 o 
  -8  -1   8       12.81       14.13      2.31 o 
  -7  -1   8       11.70       12.04      1.20 o 
  -6  -1   8        8.01        6.47      1.20 o 
  -5  -1   8      259.88      290.17     11.19 o 
  -4  -1   8       77.67       83.01      4.08 o 
  -3  -1   8      145.21      149.90      8.16 o 
  -2  -1   8      513.24      540.22     20.02 o 
  -1  -1   8      231.39      221.77      8.65 o 
   0  -1   8      121.34      128.56      4.37 o 
   1  -1   8        1.76        1.73      0.43 o 
   2  -1   8       92.77       79.85      4.66 o 
   3  -1   8        8.72        5.34      1.06 o 
   4  -1   8       57.03       55.45      3.31 o 
   5  -1   8       53.48       60.80      5.60 o 
   6  -1   8       21.18       19.13      3.29 o 
   7  -1   8       10.90       12.75      2.14 o 
   8  -1   8        1.93        0.71      0.44 o 
  -9   0   8        7.06        7.89      1.53 o 
  -8   0   8        7.75        7.79      1.69 o 
  -7   0   8        0.22        0.44      0.35 o 
  -6   0   8        8.07        5.99      1.14 o 
  -5   0   8       53.62       56.20      4.33 o 
  -4   0   8        3.94        3.63      0.84 o 
  -3   0   8       86.43       85.13      7.65 o 
  -2   0   8       64.52       70.39      3.18 o 
  -1   0   8       36.79       34.42      2.85 o 
   0   0   8      399.03      429.93     18.37 o 
   1   0   8       94.98      108.95      4.68 o 
   2   0   8       36.05       33.63      1.90 o 
   3   0   8       15.44       13.32      1.63 o 
   4   0   8      110.45      135.15      7.70 o 
   5   0   8       22.31       27.04      3.56 o 
   6   0   8        0.71        0.51      0.68 o 
   7   0   8        5.80        4.00      1.89 o 
   8   0   8        1.96        1.20      0.52 o 
  -9   1   8        9.07       12.65      2.55 o 
  -8   1   8       12.73       14.12      2.31 o 
  -7   1   8       11.75       12.82      1.36 o 
  -6   1   8        8.93        8.17      1.43 o 
  -5   1   8      258.49      289.98     21.52 o 
  -4   1   8       74.91       80.35      3.99 o 
  -3   1   8      145.95      148.40      8.80 o 
  -2   1   8      506.08      548.15     20.33 o 
  -1   1   8      235.55      250.79      9.71 o 
   0   1   8      120.76      131.03      5.45 o 
   1   1   8        1.02        0.91      0.26 o 
   2   1   8       95.70       88.23      5.10 o 
   3   1   8        7.46        3.75      1.38 o 
   4   1   8       59.12       54.64      3.66 o 
   5   1   8       53.86       59.17      5.47 o 
   6   1   8       20.73       22.48      1.68 o 
   7   1   8       10.89       12.48      2.12 o 
   8   1   8        1.88        1.24      0.49 o 
  -8   2   8        1.98        1.18      0.49 o 
  -7   2   8        1.68        2.14      1.00 o 
  -6   2   8       16.91       16.12      1.54 o 
  -5   2   8        8.62       11.85      1.35 o 
  -4   2   8        2.26        1.89      0.48 o 
  -3   2   8       16.33       16.61      2.17 o 
  -2   2   8       40.07       40.05      2.92 o 
  -1   2   8       41.92       49.84      3.18 o 
   0   2   8      163.57      182.37      5.88 o 
   1   2   8       30.09        2.07      0.44 o 
   2   2   8        1.86        0.70      0.91 o 
   3   2   8        7.60        5.23      1.63 o 
   4   2   8       28.59       24.94      2.08 o 
   5   2   8       35.92       36.81      2.82 o 
   6   2   8        0.66        0.52      0.37 o 
   7   2   8        5.03        6.18      1.03 o 
  -8   3   8       11.78       14.11      2.31 o 
  -7   3   8       12.60       13.01      2.09 o 
  -6   3   8        6.98        8.55      1.45 o 
  -5   3   8       51.49       56.76      5.33 o 
  -4   3   8        6.16        5.27      0.75 o 
  -3   3   8       86.68       92.80      4.39 o 
  -2   3   8      123.17      157.60      8.67 o 
  -1   3   8       29.18       34.68      3.45 o 
   0   3   8       94.09      121.83      3.81 o 
   1   3   8        0.52        0.49      0.25 o 
   2   3   8       59.55       56.68      8.95 o 
   3   3   8        6.09        5.02      0.94 o 
   4   3   8       16.89       20.11      1.95 o 
   5   3   8       42.84       54.96      2.56 o 
   6   3   8        9.98       12.85      2.56 o 
   7   3   8       14.54       20.60      1.85 o 
  -7   4   8        0.15        1.40      0.51 o 
  -6   4   8        4.66        5.46      1.07 o 
  -5   4   8        9.32        9.90      1.36 o 
  -4   4   8        5.32        5.95      0.94 o 
  -3   4   8       11.39       11.43      1.99 o 
  -2   4   8       55.80       79.16      5.37 o 
  -1   4   8        5.01        5.22      0.63 o 
   0   4   8       44.36       48.47      2.82 o 
   1   4   8       31.02       33.03      1.97 o 
   2   4   8       19.95       23.92      1.95 o 
   3   4   8        0.13        0.25      0.15 o 
   4   4   8        1.17        0.35      0.30 o 
   5   4   8        0.92        0.81      0.49 o 
   6   4   8        1.25        0.45      0.50 o 
  -4   5   8       10.43        9.13      2.15 o 
  -3   5   8       39.76       51.03      4.11 o 
  -2   5   8       57.08       75.93      3.79 o 
  -1   5   8        9.34        9.91      1.57 o 
   0   5   8       20.88       18.92      3.29 o 
   1   5   8        8.42        6.45      0.86 o 
   2   5   8       18.30       18.62      1.87 o 
   3   5   8        1.79        0.42      0.29 o 
   4   5   8        3.20        2.94      0.65 o 
  -4   6   8        0.64        0.24      0.15 o 
  -3   6   8        1.58        1.28      0.35 o 
  -2   6   8        3.74        2.65      0.54 o 
  -1   6   8        4.32        3.37      0.64 o 
   0   6   8       12.59        9.74      1.56 o 
   1   6   8        3.15        2.07      0.40 o 
   2   6   8        1.81        0.75      0.33 o 
   3   6   8        0.29        0.44      0.20 o 
   1  -5   9        0.92        0.65      0.36 o 
  -7  -4   9        4.28        2.77      0.58 o 
  -6  -4   9        3.73        1.86      0.85 o 
  -5  -4   9        1.12        0.50      0.23 o 
  -4  -4   9       19.84       19.98      1.28 o 
  -3  -4   9        7.77        7.04      1.34 o 
  -2  -4   9        8.40        5.10      0.79 o 
  -1  -4   9       35.74       39.26      4.17 o 
   0  -4   9       32.34       35.20      3.91 o 
   1  -4   9      120.93      148.75      9.81 o 
   2  -4   9       10.66        7.46      1.13 o 
   3  -4   9       17.99       18.86      1.32 o 
   4  -4   9        4.66        5.07      1.24 o 
   5  -4   9        7.65        8.09      1.01 o 
   6  -4   9        2.01        1.91      0.77 o 
  -8  -3   9        0.53        0.30      0.16 o 
  -7  -3   9        5.28        3.32      0.63 o 
  -6  -3   9        2.11        0.79      0.77 o 
  -5  -3   9       24.17       26.44      1.54 o 
  -4  -3   9       22.08       19.16      3.14 o 
  -3  -3   9       20.83       20.15      2.54 o 
  -2  -3   9      105.08      118.11      6.86 o 
  -1  -3   9       54.12       48.15      3.79 o 
   0  -3   9      125.38      127.96      6.24 o 
   1  -3   9        3.75        3.14      0.53 o 
   2  -3   9        2.56        2.66      0.84 o 
   3  -3   9       14.78       14.98      2.33 o 
   4  -3   9        1.73        1.05      1.16 o 
   5  -3   9        3.81        2.57      0.77 o 
   6  -3   9        3.59        1.86      1.17 o 
   7  -3   9        6.17        5.06      1.55 o 
  -8  -2   9        3.91        2.09      0.56 o 
  -7  -2   9       11.04        8.72      1.61 o 
  -6  -2   9       13.35       11.95      1.12 o 
  -5  -2   9       13.82        9.86      1.68 o 
  -4  -2   9       53.87       54.48      6.64 o 
  -3  -2   9        5.64        4.58      1.02 o 
  -2  -2   9       61.47       59.27      3.45 o 
  -1  -2   9      137.33      141.98      9.66 o 
   0  -2   9       76.66       76.78      5.99 o 
   1  -2   9      150.02      160.75      7.04 o 
   2  -2   9       27.15       31.84      2.69 o 
   3  -2   9      145.53      165.19      8.12 o 
   4  -2   9        3.68        2.37      0.75 o 
   5  -2   9        2.05        1.19      0.48 o 
   6  -2   9       18.68       20.48      1.65 o 
   7  -2   9        4.06        2.51      0.63 o 
  -8  -1   9       13.92       15.44      1.98 o 
  -7  -1   9       15.96       14.12      1.31 o 
  -6  -1   9        3.24        2.53      0.68 o 
  -5  -1   9       13.49       14.92      1.67 o 
  -4  -1   9       89.96      100.25      7.11 o 
  -3  -1   9       27.63       26.33      3.23 o 
  -2  -1   9      190.32      214.41     13.20 o 
  -1  -1   9       22.34       18.47      3.62 o 
   0  -1   9       83.90       90.79      4.16 o 
   1  -1   9       78.33       80.78      4.71 o 
   2  -1   9        9.43        7.98      1.12 o 
   3  -1   9       12.44       13.50      1.46 o 
   4  -1   9        9.56        9.39      1.00 o 
   5  -1   9       11.55       11.67      1.42 o 
   6  -1   9        1.78        1.11      0.82 o 
   7  -1   9        7.96        9.46      1.66 o 
  -8   0   9        5.05        1.56      2.08 o 
  -7   0   9       15.95       13.27      1.64 o 
  -6   0   9       71.15       85.30      5.39 o 
  -5   0   9        1.93        2.23      0.49 o 
  -4   0   9      132.09      150.78      9.18 o 
  -3   0   9       42.04       39.88      4.56 o 
  -2   0   9       11.97        7.01      0.95 o 
  -1   0   9      121.53      106.62      4.66 o 
   0   0   9      120.34      149.71      8.86 o 
   1   0   9       22.25       27.66      2.00 o 
   2   0   9       49.99       57.56      3.10 o 
   3   0   9      269.62      306.76     16.43 o 
   4   0   9        3.02        1.16      0.44 o 
   5   0   9        4.89        3.14      0.74 o 
   6   0   9       14.87       11.90      2.20 o 
   7   0   9        0.40        0.49      0.33 o 
  -8   1   9       13.92       15.80      1.49 o 
  -7   1   9       16.08       12.28      1.95 o 
  -6   1   9        3.18        2.62      0.76 o 
  -5   1   9       12.32       12.05      1.49 o 
  -4   1   9       92.75       96.77      6.26 o 
  -3   1   9       28.77       30.26      3.97 o 
  -2   1   9      190.85      226.41     12.04 o 
  -1   1   9       21.67       21.69      1.96 o 
   0   1   9       82.86       99.29      5.63 o 
   1   1   9       79.79       86.88      5.03 o 
   2   1   9        8.76        8.44      1.17 o 
   3   1   9       11.76       12.39      1.39 o 
   4   1   9        9.60        9.63      1.57 o 
   5   1   9       11.42       10.34      1.12 o 
   6   1   9        1.83        1.42      0.50 o 
   7   1   9        8.12       11.07      2.25 o 
  -8   2   9        3.92        4.83      1.29 o 
  -7   2   9       10.87        9.39      1.08 o 
  -6   2   9       13.73       13.57      1.20 o 
  -5   2   9       12.85       10.10      1.86 o 
  -4   2   9       53.55       52.14      3.74 o 
  -3   2   9        4.75        4.63      0.83 o 
  -2   2   9       62.67       64.58      3.37 o 
  -1   2   9      138.18      156.22      6.91 o 
   0   2   9       77.24       81.18      3.09 o 
   1   2   9      149.91      173.67      6.00 o 
   2   2   9       28.07        1.04      0.48 o 
   3   2   9      144.95      156.38     11.26 o 
   4   2   9        4.32        3.50      0.88 o 
   5   2   9        1.72        1.32      0.55 o 
   6   2   9       18.13       25.79      3.30 o 
   7   2   9        4.39        3.82      0.89 o 
  -8   3   9        0.52        0.72      0.35 o 
  -7   3   9        5.28        4.39      0.77 o 
  -6   3   9        2.43        1.91      0.58 o 
  -5   3   9       23.12       31.40      3.58 o 
  -4   3   9       21.84       19.13      2.67 o 
  -3   3   9       21.33       19.62      2.56 o 
  -2   3   9      105.28      130.18      6.47 o 
  -1   3   9       53.32       54.05      2.08 o 
   0   3   9      126.92      152.76      6.00 o 
   1   3   9        3.34        2.56      0.69 o 
   2   3   9        2.32        1.27      0.67 o 
   3   3   9       15.36        9.74      6.38 o 
   4   3   9        1.55        0.89      0.41 o 
   5   3   9        4.05        5.70      2.47 o 
   6   3   9        3.43        4.08      0.91 o 
   7   3   9        6.29        7.75      1.59 o 
  -7   4   9        4.35        4.53      0.99 o 
  -6   4   9        3.78        3.87      0.73 o 
  -5   4   9        1.31        1.70      0.55 o 
  -4   4   9       20.12       24.92      1.76 o 
  -3   4   9        7.03        8.05      1.32 o 
  -2   4   9        9.24        8.58      0.79 o 
  -1   4   9       34.88       42.54      3.18 o 
   0   4   9       31.88       35.92      2.65 o 
   1   4   9      121.72      160.68      8.02 o 
   2   4   9        9.86        7.13      0.95 o 
   3   4   9       18.14       18.98      3.29 o 
   4   4   9        4.63        6.55      1.62 o 
   5   4   9        7.58       11.04      1.73 o 
   6   4   9        2.00        4.48      1.92 o 
  -4   5   9        1.25        0.42      0.30 o 
  -3   5   9        4.32        3.38      0.71 o 
  -2   5   9        4.24        4.44      1.12 o 
  -1   5   9       21.21       24.65      3.82 o 
   0   5   9       49.03       65.09      3.43 o 
   1   5   9        0.80        0.45      0.19 o 
   2   5   9        0.23        0.37      0.17 o 
   3   5   9        0.15        0.43      0.28 o 
  -4   6   9        1.35        0.40      0.27 o 
  -3   6   9        0.41        0.52      0.26 o 
  -2   6   9        6.79        5.11      0.93 o 
  -1   6   9        6.96        7.08      1.17 o 
   0   6   9        0.78        0.68      0.24 o 
   1   6   9       26.44       32.42      4.53 o 
   2   6   9        2.09        0.90      0.24 o 
   3   6   9        3.76        0.91      0.76 o 
   2  -5  10        2.95        0.70      0.41 o 
  -6  -4  10       26.72       26.92      1.72 o 
  -5  -4  10        7.93        5.78      1.07 o 
  -4  -4  10       17.00       16.82      1.85 o 
  -3  -4  10       17.07       17.53      1.79 o 
  -2  -4  10       11.21       11.65      1.88 o 
  -1  -4  10       22.75       22.47      1.86 o 
   0  -4  10        1.70        1.12      0.54 o 
   1  -4  10       29.48       28.26      2.16 o 
   2  -4  10       40.82       45.34      2.87 o 
   3  -4  10       15.77       15.13      1.28 o 
   4  -4  10        5.13        4.47      1.09 o 
   5  -4  10        3.81        3.79      1.08 o 
  -7  -3  10        3.34        2.50      0.57 o 
  -6  -3  10        9.02        8.41      1.43 o 
  -5  -3  10        2.00        0.44      0.23 o 
  -4  -3  10        0.61        0.37      0.26 o 
  -3  -3  10       30.98       28.60      3.41 o 
  -2  -3  10        3.11        1.51      0.61 o 
  -1  -3  10        0.87        0.47      0.27 o 
   0  -3  10        8.99        8.11      1.05 o 
   1  -3  10       25.76       24.54      1.84 o 
   2  -3  10        8.29        7.52      0.89 o 
   3  -3  10        5.88        5.29      0.98 o 
   4  -3  10       17.74       20.94      1.79 o 
   5  -3  10        1.91        1.52      0.60 o 
   6  -3  10        0.02        0.63      0.34 o 
  -8  -2  10        8.27        5.40      1.12 o 
  -7  -2  10        8.58        7.81      0.97 o 
  -6  -2  10       52.35       60.26      2.90 o 
  -5  -2  10       75.73       75.40      5.35 o 
  -4  -2  10        9.66       11.53      2.44 o 
  -3  -2  10       45.35       45.76      2.68 o 
  -2  -2  10        3.38        3.63      0.68 o 
  -1  -2  10       21.55       22.21      2.27 o 
   0  -2  10       66.46       62.91      4.62 o 
   1  -2  10       79.42       77.61      4.20 o 
   2  -2  10       52.04       63.87      5.72 o 
   3  -2  10       41.19       42.26      4.04 o 
   4  -2  10       29.82       44.68      6.44 o 
   5  -2  10       21.97       25.63      1.81 o 
   6  -2  10        9.30        7.81      2.66 o 
   7  -2  10        1.16        0.82      0.95 o 
  -8  -1  10        1.38        0.58      0.33 o 
  -7  -1  10        3.67        1.53      1.35 o 
  -6  -1  10        2.52        1.76      0.54 o 
  -5  -1  10        6.93        6.63      0.99 o 
  -4  -1  10       25.37       23.98      2.70 o 
  -3  -1  10      149.59      178.08     11.80 o 
  -2  -1  10       86.11       84.42      5.83 o 
  -1  -1  10       12.57        8.83      2.12 o 
   0  -1  10       13.22        2.87      4.76 o 
   1  -1  10        2.12        1.98      0.51 o 
   2  -1  10        1.27        0.60      0.39 o 
   3  -1  10       19.38       17.02      1.37 o 
   4  -1  10       27.77       31.13      2.49 o 
   5  -1  10        5.35        4.18      1.02 o 
   6  -1  10        0.03        0.59      0.37 o 
   7  -1  10        4.05        3.46      0.77 o 
  -8   0  10        2.66        1.72      0.52 o 
  -7   0  10        7.88        8.23      1.65 o 
  -6   0  10       71.45       83.59      4.40 o 
  -5   0  10       26.49       35.69      4.39 o 
  -4   0  10        1.85        1.50      0.68 o 
  -3   0  10      180.32      218.18     11.94 o 
  -2   0  10        8.44        7.95      1.28 o 
  -1   0  10      151.52      171.27      7.51 o 
   0   0  10       66.25       61.32      2.54 o 
   1   0  10       40.91       35.23      3.62 o 
   2   0  10      178.30      219.91     12.02 o 
   3   0  10       21.11       21.16      3.66 o 
   4   0  10       52.20       56.69      5.29 o 
   5   0  10       17.99       13.06      2.33 o 
   6   0  10        0.08        0.34      0.29 o 
   7   0  10        1.46        1.36      1.01 o 
  -8   1  10        1.33        0.83      0.36 o 
  -7   1  10        3.69        3.04      0.98 o 
  -6   1  10        2.61        3.18      0.95 o 
  -5   1  10        6.89        5.40      0.77 o 
  -4   1  10       25.21       24.45      3.23 o 
  -3   1  10      149.02      180.19     10.06 o 
  -2   1  10       86.36       89.09      5.31 o 
  -1   1  10       12.56       17.68      5.89 o 
   0   1  10       13.20        9.92      1.54 o 
   1   1  10        2.08        0.42      0.43 o 
   2   1  10        1.28        0.78      0.43 o 
   3   1  10       19.20       18.88      2.38 o 
   4   1  10       27.79       28.06      2.32 o 
   5   1  10        5.44        5.27      1.24 o 
   6   1  10        0.03        1.07      0.54 o 
   7   1  10        4.05        3.42      0.80 o 
  -8   2  10        8.16        7.30      1.39 o 
  -7   2  10        8.45        8.70      1.04 o 
  -6   2  10       52.31       59.88      3.66 o 
  -5   2  10       77.13       82.23      5.77 o 
  -4   2  10        9.94       11.20      2.14 o 
  -3   2  10       44.21       46.38      2.76 o 
  -2   2  10        3.01        3.30      0.66 o 
  -1   2  10       23.49       26.00      2.93 o 
   0   2  10       63.58       60.02      3.19 o 
   1   2  10       80.74       85.20      6.40 o 
   2   2  10       51.08       45.67     14.76 o 
   3   2  10       40.57       45.97      4.41 o 
   4   2  10       30.71       38.79      2.18 o 
   5   2  10       21.50       26.20      2.18 o 
   6   2  10        9.45       11.64      2.16 o 
   7   2  10        1.02        1.54      0.76 o 
  -7   3  10        3.29        1.86      0.59 o 
  -6   3  10        9.18        8.70      1.51 o 
  -5   3  10        1.95        1.48      0.67 o 
  -4   3  10        0.62        0.33      0.23 o 
  -3   3  10       31.01       30.51      3.71 o 
  -2   3  10        3.13        2.75      1.41 o 
  -1   3  10        0.88        0.80      0.26 o 
   0   3  10        8.96       10.42      1.30 o 
   1   3  10       25.75       26.47      2.48 o 
   2   3  10        8.28        1.69      3.97 o 
   3   3  10        5.86        5.77      1.07 o 
   4   3  10       17.82       21.49      1.70 o 
   5   3  10        1.89        1.74      0.92 o 
   6   3  10        0.03        1.12      0.60 o 
  -6   4  10       26.64       32.98      3.13 o 
  -5   4  10        8.29       11.15      1.98 o 
  -4   4  10       16.42       20.49      3.33 o 
  -3   4  10       16.99       23.54      2.50 o 
  -2   4  10       11.18       16.45      1.48 o 
  -1   4  10       23.55       26.79      1.98 o 
   0   4  10        1.33        1.09      0.28 o 
   1   4  10       30.50       31.30      5.92 o 
   2   4  10       40.55       45.48     10.79 o 
   3   4  10       15.51       17.70      2.13 o 
   4   4  10        5.33        8.64      2.80 o 
   5   4  10        3.73        6.14      1.82 o 
  -4   5  10        0.66        0.15      0.16 o 
  -3   5  10        2.01        0.89      0.30 o 
  -2   5  10        0.60        0.37      0.27 o 
  -1   5  10        6.69        4.53      0.92 o 
   0   5  10        2.76        1.87      0.43 o 
   1   5  10       14.21        2.42      6.09 o 
   2   5  10        3.01        1.55      0.64 o 
   3   5  10        0.14        0.57      0.88 o 
  -2   6  10        0.85        0.49      0.19 o 
  -1   6  10        2.72        3.12      0.67 o 
   0   6  10        8.11        4.70      1.67 o 
   1   6  10       16.89       16.59      2.82 o 
  -6  -4  11        7.89        7.36      1.34 o 
  -5  -4  11       19.83       22.23      1.96 o 
  -4  -4  11        6.00        3.91      1.14 o 
  -3  -4  11       10.22        9.01      1.18 o 
  -2  -4  11        1.92        1.36      0.49 o 
  -1  -4  11        5.58        4.99      1.27 o 
   0  -4  11        5.73        4.41      1.06 o 
   1  -4  11        1.41        0.28      0.21 o 
   2  -4  11       18.54       19.88      1.73 o 
   3  -4  11        1.35        0.88      0.42 o 
   4  -4  11        8.38        6.49      1.40 o 
   5  -4  11        0.76        1.24      0.64 o 
  -7  -3  11        2.10        1.67      0.74 o 
  -6  -3  11        4.67        3.49      0.77 o 
  -5  -3  11       12.17       11.84      1.19 o 
  -4  -3  11       11.79       11.37      1.47 o 
  -3  -3  11        0.60        0.41      0.26 o 
  -2  -3  11       48.53       59.28      4.29 o 
  -1  -3  11        9.29        8.53      1.15 o 
   0  -3  11        6.29        6.72      0.95 o 
   1  -3  11       37.80       38.53      3.10 o 
   2  -3  11       11.21       10.40      2.68 o 
   3  -3  11       10.27       10.23      1.91 o 
   4  -3  11       11.00       10.36      2.56 o 
   5  -3  11        1.24        0.51      0.35 o 
   6  -3  11        5.45        5.68      1.90 o 
  -7  -2  11        2.69        0.81      0.69 o 
  -6  -2  11       25.92       24.08      3.43 o 
  -5  -2  11       23.02       26.08      2.07 o 
  -4  -2  11       11.52       12.92      1.76 o 
  -3  -2  11      131.65      161.22     14.52 o 
  -2  -2  11        0.41        0.50      0.32 o 
  -1  -2  11       26.99       22.23      2.93 o 
   0  -2  11       24.05       22.57      2.83 o 
   1  -2  11       22.43       17.15      1.84 o 
   2  -2  11       21.85       19.65      2.99 o 
   3  -2  11       18.39       19.35      1.75 o 
   4  -2  11        6.43        8.03      1.93 o 
   5  -2  11        4.88        3.98      1.33 o 
   6  -2  11        1.45        1.26      0.50 o 
  -8  -1  11        1.43        0.65      0.32 o 
  -7  -1  11        0.25        0.29      0.34 o 
  -6  -1  11        1.15        0.64      0.35 o 
  -5  -1  11        1.74        1.11      0.49 o 
  -4  -1  11       33.59       37.39      4.16 o 
  -3  -1  11       18.29       16.51      1.82 o 
  -2  -1  11      193.32      226.71     10.74 o 
  -1  -1  11        2.86        2.53      0.53 o 
   0  -1  11        8.19        5.76      1.00 o 
   1  -1  11       19.86       20.21      1.42 o 
   2  -1  11       16.44       14.67      1.50 o 
   3  -1  11        2.31        1.77      0.56 o 
   4  -1  11        5.56        4.32      1.19 o 
   5  -1  11        1.59        1.09      0.47 o 
   6  -1  11        1.43        0.77      0.56 o 
  -8   0  11       10.51       10.60      1.83 o 
  -7   0  11        3.71        2.01      0.77 o 
  -6   0  11       30.58       38.65      2.85 o 
  -5   0  11       29.32       30.39      3.01 o 
  -4   0  11      129.14      137.68     13.98 o 
  -3   0  11      153.67      185.15      9.81 o 
  -2   0  11       90.10       95.04      5.66 o 
  -1   0  11       43.89       41.14      4.05 o 
   0   0  11        1.82        1.18      0.50 o 
   1   0  11       32.49       39.27      1.97 o 
   2   0  11        3.16        2.78      0.63 o 
   3   0  11        1.79        2.67      0.69 o 
   4   0  11       31.23       31.40      1.94 o 
   5   0  11        2.82        3.69      0.96 o 
   6   0  11        4.79        3.68      0.85 o 
  -8   1  11        1.46        0.89      0.37 o 
  -7   1  11        0.28        0.49      0.27 o 
  -6   1  11        1.21        1.42      1.23 o 
  -5   1  11        1.64        0.90      0.45 o 
  -4   1  11       33.52       36.73      3.85 o 
  -3   1  11       17.57       18.32      2.40 o 
  -2   1  11      193.40      224.01     11.04 o 
  -1   1  11        3.00        4.86      0.76 o 
   0   1  11        8.35        6.36      1.52 o 
   1   1  11       19.08       18.85      1.39 o 
   2   1  11       17.18       16.29      1.37 o 
   3   1  11        2.56        3.23      1.02 o 
   4   1  11        5.36        3.85      0.86 o 
   5   1  11        1.64        1.60      1.17 o 
   6   1  11        1.47        1.25      0.56 o 
  -7   2  11        2.69        2.68      0.96 o 
  -6   2  11       25.28       29.39      1.98 o 
  -5   2  11       23.28       27.86      2.40 o 
  -4   2  11       11.31       10.82      1.42 o 
  -3   2  11      131.41      164.72     14.11 o 
  -2   2  11        0.21        0.36      0.25 o 
  -1   2  11       26.87       28.34      3.49 o 
   0   2  11       23.76       25.59      3.19 o 
   1   2  11       23.94       23.02      2.44 o 
   2   2  11       21.68       24.40      2.11 o 
   3   2  11       18.37       24.65      1.76 o 
   4   2  11        6.17        7.67      1.30 o 
   5   2  11        5.12        4.45      1.15 o 
   6   2  11        1.50        2.42      0.75 o 
  -7   3  11        2.14        1.17      1.04 o 
  -6   3  11        4.66        4.70      1.18 o 
  -5   3  11       12.19       11.59      1.50 o 
  -4   3  11       11.93       10.10      1.10 o 
  -3   3  11        0.71        0.68      0.41 o 
  -2   3  11       48.87       66.67      5.51 o 
  -1   3  11        8.78       11.10      1.18 o 
   0   3  11        6.41        7.62      1.32 o 
   1   3  11       36.69       41.00      2.99 o 
   2   3  11       11.89       12.73      1.26 o 
   3   3  11       10.55       14.11      1.38 o 
   4   3  11       10.56       16.14      2.63 o 
   5   3  11        1.23        1.74      0.74 o 
   6   3  11        5.58        7.49      1.61 o 
  -6   4  11        7.67        9.58      1.70 o 
  -5   4  11       20.19       31.04      4.27 o 
  -4   4  11        5.97        5.95      2.15 o 
  -3   4  11       10.18       12.92      1.81 o 
  -2   4  11        1.76        2.79      0.57 o 
  -1   4  11        5.46        6.44      1.05 o 
   0   4  11        5.27        6.70      1.11 o 
   1   4  11        1.59        1.23      0.35 o 
   2   4  11       18.62       24.98      2.87 o 
   3   4  11        1.43        1.87      1.25 o 
   4   4  11        8.28        8.51      1.19 o 
   5   4  11        0.78        2.94      1.50 o 
  -4   5  11        1.94        1.47      0.69 o 
  -3   5  11        6.19        5.67      0.99 o 
  -2   5  11        3.60        3.03      0.75 o 
  -1   5  11       10.86        9.95      2.18 o 
   0   5  11        7.95        7.94      1.75 o 
   1   5  11       10.40       10.73      2.44 o 
   2   5  11        1.03        1.89      1.01 o 
  -5  -4  12       13.83       10.43      1.73 o 
  -4  -4  12        3.62        2.22      0.79 o 
  -3  -4  12        4.74        5.38      1.24 o 
  -2  -4  12        9.41        6.64      1.12 o 
  -1  -4  12        1.44        0.71      0.33 o 
   0  -4  12        1.96        1.58      0.51 o 
   1  -4  12        0.50        0.55      0.33 o 
   2  -4  12        5.93        4.05      1.50 o 
   3  -4  12        0.86        0.47      0.46 o 
   4  -4  12        0.19        0.68      0.50 o 
  -6  -3  12        0.61        0.64      0.42 o 
  -5  -3  12        2.27        1.63      0.56 o 
  -4  -3  12        7.76        7.41      1.16 o 
  -3  -3  12       19.72       23.66      1.73 o 
  -2  -3  12       51.52       60.38      5.46 o 
  -1  -3  12        6.43        3.67      0.95 o 
   0  -3  12       46.35       45.69      3.10 o 
   1  -3  12       23.44       24.90      2.16 o 
   2  -3  12        1.95        1.26      1.30 o 
   3  -3  12        4.35        3.66      1.04 o 
   4  -3  12        3.76        3.30      0.76 o 
   5  -3  12        4.39        2.11      2.00 o 
  -7  -2  12        0.94        0.61      0.65 o 
  -6  -2  12        0.42        0.41      0.36 o 
  -5  -2  12       11.55       11.43      1.97 o 
  -4  -2  12        7.05        6.48      1.49 o 
  -3  -2  12       11.96       10.99      2.50 o 
  -2  -2  12       14.49       10.80      1.40 o 
  -1  -2  12        5.77        4.34      1.01 o 
   0  -2  12        5.58        4.79      0.86 o 
   1  -2  12        5.61        3.04      1.02 o 
   2  -2  12       11.73       11.84      1.38 o 
   3  -2  12        0.22        0.96      0.43 o 
   4  -2  12        0.11        0.42      0.31 o 
   5  -2  12        0.91        0.68      0.69 o 
   6  -2  12        0.75        0.60      0.56 o 
  -7  -1  12        7.48        5.64      0.86 o 
  -6  -1  12        1.66        1.71      0.64 o 
  -5  -1  12        5.19        3.39      0.96 o 
  -4  -1  12        5.89        4.59      1.30 o 
  -3  -1  12       10.92       10.66      1.26 o 
  -2  -1  12       94.41      113.39     11.05 o 
  -1  -1  12       21.06       24.01      3.09 o 
   0  -1  12       30.43       33.33      3.37 o 
   1  -1  12       35.82       37.78      3.69 o 
   2  -1  12       13.65       16.11      1.62 o 
   3  -1  12        2.91        1.93      0.58 o 
   4  -1  12       42.39       55.45      2.70 o 
   5  -1  12        0.47        1.47      0.52 o 
   6  -1  12        1.01        1.45      0.55 o 
  -7   0  12        3.42        2.52      0.90 o 
  -6   0  12        0.30        0.80      0.48 o 
  -5   0  12        2.65        2.13      0.69 o 
  -4   0  12        0.60        1.31      0.62 o 
  -3   0  12        2.58        2.12      0.66 o 
  -2   0  12      184.47      232.18     19.42 o 
  -1   0  12        7.14        5.06      1.71 o 
   0   0  12        0.66        0.64      0.36 o 
   1   0  12        1.49        1.40      1.06 o 
   2   0  12        3.28        4.31      0.78 o 
   3   0  12        3.16        3.21      0.94 o 
   4   0  12        0.00        0.55      0.35 o 
   5   0  12        3.11        2.76      0.97 o 
   6   0  12        0.30        0.73      0.40 o 
  -7   1  12        7.64        6.99      1.19 o 
  -6   1  12        1.78        1.37      0.62 o 
  -5   1  12        4.98        4.93      1.00 o 
  -4   1  12        5.94        5.13      1.03 o 
  -3   1  12       11.96       11.97      1.42 o 
  -2   1  12       94.85      120.15     11.76 o 
  -1   1  12       20.99       26.79      4.41 o 
   0   1  12       30.58       35.93      3.80 o 
   1   1  12       34.86       41.31      4.00 o 
   2   1  12       14.07       16.90      1.71 o 
   3   1  12        2.78        2.48      0.68 o 
   4   1  12       42.37       56.29      2.74 o 
   5   1  12        0.37        1.57      0.59 o 
   6   1  12        0.96        2.77      0.77 o 
  -7   2  12        1.01        1.06      0.68 o 
  -6   2  12        0.44        0.95      0.50 o 
  -5   2  12       11.59       15.46      1.79 o 
  -4   2  12        7.15        7.25      1.66 o 
  -3   2  12       11.98       12.54      1.52 o 
  -2   2  12       14.73       14.20      1.80 o 
  -1   2  12        5.58        6.74      1.30 o 
   0   2  12        5.43        6.08      0.97 o 
   1   2  12        5.45        2.15      0.58 o 
   2   2  12       11.93       15.02      1.41 o 
   3   2  12        0.21        0.77      0.56 o 
   4   2  12        0.10        0.69      0.43 o 
   5   2  12        0.89        0.42      0.47 o 
   6   2  12        0.76        0.79      0.59 o 
  -6   3  12        0.74        1.82      1.00 o 
  -5   3  12        2.03        3.82      0.92 o 
  -4   3  12        7.68        7.81      1.23 o 
  -3   3  12       19.69       25.47      2.31 o 
  -2   3  12       51.50       71.82      6.24 o 
  -1   3  12        6.57        7.76      1.26 o 
   0   3  12       47.20       54.75      4.58 o 
   1   3  12       22.87       29.52      2.20 o 
   2   3  12        1.86        1.93      0.65 o 
   3   3  12        4.40        5.83      1.62 o 
   4   3  12        3.88        4.92      1.01 o 
   5   3  12        4.36        4.44      1.74 o 
  -5   4  12       13.97       19.87      3.89 o 
  -4   4  12        3.57        4.39      1.21 o 
  -3   4  12        4.66        4.76      0.97 o 
  -2   4  12        9.56       10.53      1.34 o 
  -1   4  12        1.38        1.92      0.60 o 
   0   4  12        2.00        1.78      0.72 o 
   1   4  12        0.46        0.89      0.41 o 
   2   4  12        6.05        6.24      1.06 o 
   3   4  12        0.83        0.97      0.98 o 
   4   4  12        0.18        1.09      1.01 o 
  -3   5  12        3.86        4.60      2.98 o 
  -2   5  12        3.35        2.21      0.81 o 
  -1   5  12        6.00        3.93      0.87 o 
  -4  -4  13        1.02        1.11      0.47 o 
  -3  -4  13        0.21        0.29      0.25 o 
  -2  -4  13        0.51        0.14      0.23 o 
  -1  -4  13        1.19        0.69      0.33 o 
   0  -4  13        1.83        0.77      0.50 o 
   1  -4  13        5.16        3.61      1.09 o 
   2  -4  13        0.62        1.44      0.69 o 
   3  -4  13        0.82        0.18      0.30 o 
  -6  -3  13        6.65        4.46      0.97 o 
  -5  -3  13        0.28        0.76      0.37 o 
  -4  -3  13        5.51        4.40      0.80 o 
  -3  -3  13        3.40        2.49      0.76 o 
  -2  -3  13        8.91       10.02      1.34 o 
  -1  -3  13       16.88       18.94      1.98 o 
   0  -3  13        5.20        7.75      1.24 o 
   1  -3  13        8.23        8.23      1.22 o 
   2  -3  13       15.51       17.06      3.34 o 
   3  -3  13        4.67        4.05      1.93 o 
   4  -3  13        5.38        3.75      2.63 o 
  -6  -2  13        3.26        2.62      0.69 o 
  -5  -2  13        7.79        6.08      1.27 o 
  -4  -2  13        0.00        0.45      0.31 o 
  -3  -2  13        4.00        3.20      0.81 o 
  -2  -2  13        0.15        0.79      0.40 o 
  -1  -2  13        5.14        3.46      0.83 o 
   0  -2  13        3.58        2.67      0.91 o 
   1  -2  13        4.57        3.94      1.64 o 
   2  -2  13        1.54        1.28      0.50 o 
   3  -2  13        7.94        8.05      1.50 o 
   4  -2  13        5.45        5.07      0.89 o 
   5  -2  13        7.00        7.51      1.89 o 
  -7  -1  13        0.91        0.18      0.23 o 
  -6  -1  13        5.19        4.64      0.98 o 
  -5  -1  13        5.47        6.53      1.12 o 
  -4  -1  13       15.59       14.33      1.76 o 
  -3  -1  13        2.01        2.39      0.62 o 
  -2  -1  13       30.90       28.57      3.00 o 
  -1  -1  13       62.21       68.54      5.27 o 
   0  -1  13        2.70        2.63      0.63 o 
   1  -1  13       42.21       40.71      2.20 o 
   2  -1  13        3.74        3.22      0.87 o 
   3  -1  13        4.07        4.34      1.09 o 
   4  -1  13        7.84        7.17      1.68 o 
   5  -1  13        5.51        4.95      0.90 o 
  -7   0  13        0.00        0.50      0.56 o 
  -6   0  13        2.98        1.84      0.73 o 
  -5   0  13        0.45        0.50      0.32 o 
  -4   0  13        1.01        1.00      0.89 o 
  -3   0  13        2.59        1.67      0.98 o 
  -2   0  13        2.81        2.48      0.68 o 
  -1   0  13        5.57        5.76      1.00 o 
   0   0  13        0.00        0.38      0.24 o 
   1   0  13        2.52        1.33      0.73 o 
   2   0  13        4.68        1.77      0.59 o 
   3   0  13        7.53        7.21      1.25 o 
   4   0  13       12.39       19.88      3.10 o 
   5   0  13       10.04        9.54      3.03 o 
  -7   1  13        0.76        1.35      0.51 o 
  -6   1  13        5.17        8.31      1.34 o 
  -5   1  13        5.43        5.57      1.55 o 
  -4   1  13       15.86       17.23      1.80 o 
  -3   1  13        1.61        1.48      0.53 o 
  -2   1  13       29.65       29.50      2.99 o 
  -1   1  13       62.97       75.60      6.17 o 
   0   1  13        3.10        4.94      0.87 o 
   1   1  13       42.31       45.14      2.38 o 
   2   1  13        3.43        3.31      1.05 o 
   3   1  13        4.04        4.23      1.08 o 
   4   1  13        8.01        7.59      1.50 o 
   5   1  13        5.56        7.83      1.13 o 
  -6   2  13        3.29        4.11      0.92 o 
  -5   2  13        7.72       10.52      2.19 o 
  -4   2  13        0.01        0.64      0.32 o 
  -3   2  13        4.12        3.73      0.84 o 
  -2   2  13        0.13        0.65      0.46 o 
  -1   2  13        4.99        6.37      1.25 o 
   0   2  13        3.44        2.86      0.95 o 
   1   2  13        4.77        4.18      1.10 o 
   2   2  13        1.55        4.34      4.95 o 
   3   2  13        7.85        7.34      1.47 o 
   4   2  13        5.40        6.84      1.13 o 
   5   2  13        7.08        8.77      2.32 o 
  -6   3  13        6.65       11.37      5.50 o 
  -5   3  13        0.19        0.71      0.43 o 
  -4   3  13        5.70        5.88      1.09 o 
  -3   3  13        3.78        4.15      1.02 o 
  -2   3  13        8.36        9.02      0.97 o 
  -1   3  13       17.00       24.93      2.31 o 
   0   3  13        5.53        7.91      1.30 o 
   1   3  13        7.98       11.65      1.53 o 
   2   3  13       15.27       19.56      3.09 o 
   3   3  13        4.92        5.54      1.03 o 
   4   3  13        5.21        6.78      1.52 o 
  -4   4  13        0.99        1.88      0.76 o 
  -3   4  13        0.21        1.15      0.42 o 
  -2   4  13        0.54        1.12      0.51 o 
  -1   4  13        1.21        2.44      1.69 o 
   0   4  13        1.77        2.09      0.77 o 
   1   4  13        5.31        7.43      1.30 o 
   2   4  13        0.58        1.31      1.15 o 
   3   4  13        0.79        3.62      1.93 o 
  -3  -4  14        2.37        0.88      0.50 o 
  -2  -4  14        0.40        0.46      0.39 o 
  -1  -4  14        3.04        2.26      0.80 o 
   0  -4  14        3.23        1.55      0.71 o 
   1  -4  14        6.72        8.47      2.21 o 
   2  -4  14        1.87        0.12      0.22 o 
  -5  -3  14       11.39       12.71      2.53 o 
  -4  -3  14        0.02        0.55      0.47 o 
  -3  -3  14        2.36        2.34      0.71 o 
  -2  -3  14        8.37        9.17      1.21 o 
  -1  -3  14        1.51        1.34      0.58 o 
   0  -3  14        4.45        4.59      1.14 o 
   1  -3  14        1.20        0.82      0.28 o 
   2  -3  14        0.52        0.80      0.54 o 
   3  -3  14        1.16        0.73      0.74 o 
  -6  -2  14        1.44        1.18      0.49 o 
  -5  -2  14        8.13        7.30      1.26 o 
  -4  -2  14        2.34        2.61      1.01 o 
  -3  -2  14       14.04       15.66      2.90 o 
  -2  -2  14        2.28        2.18      0.73 o 
  -1  -2  14       10.87       10.86      1.44 o 
   0  -2  14       20.47       20.59      2.07 o 
   1  -2  14        0.46        0.35      0.31 o 
   2  -2  14        4.35        5.43      1.24 o 
   3  -2  14        6.18        5.71      1.69 o 
   4  -2  14        1.97        1.60      1.51 o 
  -6  -1  14        3.41        3.25      1.07 o 
  -5  -1  14        7.36        6.26      1.19 o 
  -4  -1  14        2.01        1.87      0.65 o 
  -3  -1  14        1.50        1.02      0.50 o 
  -2  -1  14       21.08       26.01      1.89 o 
  -1  -1  14        4.87        2.51      0.87 o 
   0  -1  14        8.93       10.43      1.53 o 
   1  -1  14        7.17        5.25      1.18 o 
   2  -1  14        0.69        1.08      0.91 o 
   3  -1  14        1.67        1.27      0.57 o 
   4  -1  14        3.48        2.33      0.67 o 
  -6   0  14        0.77        0.53      0.32 o 
  -5   0  14        7.35        9.34      1.65 o 
  -4   0  14        5.18        2.86      0.90 o 
  -3   0  14       29.42       30.02      2.31 o 
  -2   0  14        1.60        0.90      0.45 o 
  -1   0  14        0.84        0.40      0.62 o 
   0   0  14       19.64       20.72      2.11 o 
   1   0  14        0.01        0.65      0.37 o 
   2   0  14       17.01       18.58      1.62 o 
   3   0  14        6.28        7.34      2.67 o 
   4   0  14        0.06        0.73      0.45 o 
  -6   1  14        3.53        3.42      1.95 o 
  -5   1  14        7.09        7.81      1.17 o 
  -4   1  14        2.14        1.64      2.00 o 
  -3   1  14        1.62        1.33      0.66 o 
  -2   1  14       21.36       29.21      2.54 o 
  -1   1  14        4.70        3.69      1.01 o 
   0   1  14        8.71       11.02      1.56 o 
   1   1  14        7.36        7.25      2.09 o 
   2   1  14        0.65        1.08      0.73 o 
   3   1  14        1.68        1.62      0.74 o 
   4   1  14        3.46        4.90      1.00 o 
  -6   2  14        1.46        1.83      0.70 o 
  -5   2  14        8.06        9.62      1.42 o 
  -4   2  14        2.25        2.59      1.10 o 
  -3   2  14       13.88       17.08      3.04 o 
  -2   2  14        2.47        2.86      0.83 o 
  -1   2  14       10.94       13.65      1.66 o 
   0   2  14       20.25       22.86      2.10 o 
   1   2  14        0.57        1.36      0.56 o 
   2   2  14        4.43        5.83      1.26 o 
   3   2  14        6.10        7.72      2.15 o 
   4   2  14        2.14        1.56      0.60 o 
  -5   3  14       11.14       15.02      2.49 o 
  -4   3  14        0.01        0.79      0.74 o 
  -3   3  14        2.50        2.79      0.84 o 
  -2   3  14        8.25        9.94      1.41 o 
  -1   3  14        1.48        1.45      0.72 o 
   0   3  14        4.51       12.98      4.26 o 
   1   3  14        1.28        2.39      0.90 o 
   2   3  14        0.59        0.21      0.42 o 
   3   3  14        1.12        2.00      0.78 o 
  -3   4  14        2.33        3.14      2.04 o 
  -2   4  14        0.49        0.81      0.53 o 
  -1   4  14        2.90        3.01      1.01 o 
   0   4  14        3.17        3.29      1.89 o 
   1   4  14        6.83        8.89      3.83 o 
   2   4  14        1.73        1.83      1.01 o 
  -4  -3  15        0.28        0.27      0.36 o 
  -3  -3  15        0.08        0.25      0.35 o 
  -2  -3  15        1.13        0.45      0.33 o 
  -1  -3  15        0.23        1.04      0.41 o 
   0  -3  15        0.95        1.05      0.41 o 
   1  -3  15        0.39        0.49      0.34 o 
   2  -3  15        0.64        0.83      0.68 o 
  -5  -2  15        7.28        5.81      1.46 o 
  -4  -2  15        9.43       11.45      1.50 o 
  -3  -2  15        6.92        4.66      1.01 o 
  -2  -2  15        0.98        0.38      0.28 o 
  -1  -2  15       10.54       10.07      2.24 o 
   0  -2  15        3.23        3.08      0.74 o 
   1  -2  15       10.40       10.26      1.84 o 
   2  -2  15        7.59       10.46      1.34 o 
   3  -2  15        2.96        3.34      1.22 o 
  -5  -1  15        3.21        1.99      0.68 o 
  -4  -1  15        0.58        0.51      0.46 o 
  -3  -1  15        0.44        0.38      0.27 o 
  -2  -1  15        0.02        0.47      0.34 o 
  -1  -1  15        7.92        6.98      2.16 o 
   0  -1  15        0.83        1.60      0.67 o 
   1  -1  15        1.39        0.70      0.48 o 
   2  -1  15        0.15        0.77      1.19 o 
   3  -1  15        0.74        0.65      0.46 o 
  -5   0  15        5.33        6.16      1.20 o 
  -4   0  15        5.96        6.01      1.23 o 
  -3   0  15        5.74        5.50      1.97 o 
  -2   0  15        0.75        0.72      0.43 o 
  -1   0  15       57.44       78.61      4.53 o 
   0   0  15        3.29        3.31      1.04 o 
   1   0  15        6.01        6.87      1.81 o 
   2   0  15        4.70        5.46      1.61 o 
   3   0  15        4.78        6.50      1.91 o 
  -5   1  15        3.22        1.49      0.64 o 
  -4   1  15        0.57        1.09      0.59 o 
  -3   1  15        0.44        1.17      0.59 o 
  -2   1  15        0.02        0.71      0.48 o 
  -1   1  15        7.91        7.54      1.22 o 
   0   1  15        0.83        0.88      0.55 o 
   1   1  15        1.40        0.53      0.40 o 
   2   1  15        0.16        0.97      0.67 o 
   3   1  15        0.72        0.81      0.44 o 
  -5   2  15        7.68        7.61      1.74 o 
  -4   2  15        9.24       10.87      1.57 o 
  -3   2  15        6.77        6.56      1.25 o 
  -2   2  15        1.15        1.54      0.64 o 
  -1   2  15       10.70       12.68      1.45 o 
   0   2  15        2.94        2.85      0.89 o 
   1   2  15       10.54       15.21      2.07 o 
   2   2  15        7.45        8.70      1.92 o 
   3   2  15        2.93        4.13      1.14 o 
  -4   3  15        0.28        0.48      0.88 o 
  -3   3  15        0.08        0.68      0.52 o 
  -2   3  15        1.13        1.16      0.64 o 
  -1   3  15        0.23        0.70      0.49 o 
   0   3  15        0.95        1.12      0.71 o 
   1   3  15        0.39        1.53      0.68 o 
   2   3  15        0.65        1.29      0.62 o 
  -3  -2  16        8.02        8.37      2.44 o 
  -2  -2  16        0.00        0.48      0.42 o 
  -1  -2  16        1.68        0.73      0.49 o 
   0  -2  16        7.95        6.22      1.25 o 
   1  -2  16        1.62        0.52      0.32 o 
  -4  -1  16        1.84        2.07      0.79 o 
  -3  -1  16        2.18        1.02      0.46 o 
  -2  -1  16        6.49        6.12      1.00 o 
  -1  -1  16        1.37        1.14      0.52 o 
   0  -1  16        3.93        2.87      0.89 o 
   1  -1  16        0.67        0.42      0.37 o 
   2  -1  16        2.10        1.15      0.51 o 
  -4   0  16        7.94        7.71      1.71 o 
  -3   0  16       12.07       10.49      1.64 o 
  -2   0  16        0.04        0.39      0.33 o 
  -1   0  16        0.25        1.15      0.60 o 
   0   0  16        5.08        6.45      1.23 o 
   1   0  16        0.92        0.90      0.51 o 
   2   0  16        4.63        6.41      2.19 o 
  -4   1  16        1.93        3.96      0.93 o 
  -3   1  16        2.14        7.42      3.55 o 
  -2   1  16        6.52        7.74      1.44 o 
  -1   1  16        1.26        1.40      0.65 o 
   0   1  16        3.99        2.77      1.04 o 
   1   1  16        0.67        1.57      0.73 o 
   2   1  16        2.15        1.63      0.57 o 
  -3   2  16        7.99        9.33      2.03 o 
  -2   2  16        0.00        0.80      0.53 o 
  -1   2  16        1.55        0.91      0.68 o 
   0   2  16        8.02        9.47      1.55 o 
   1   2  16        1.76        1.60      0.65 o 
  -2  -1  17       17.98       18.51      7.93 o 
  -1  -1  17        3.08        1.70      1.15 o 
   0  -1  17        0.03        1.21      0.55 o 
  -2   0  17        2.74        5.03      1.28 o 
  -1   0  17        1.34        1.72      0.51 o 
   0   0  17        1.19        1.40      0.47 o 
  -2   1  17       17.97       23.20      5.09 o 
  -1   1  17        3.18        4.77      1.60 o 
   0   1  17        0.02        0.43      0.50 o 
                                                 
